# Supplementary material for: Genome‐wide evidence for divergent selection between populations of a major agricultural pathogen
Source: Mol Ecol. 2018 May 23;27(12):2725–41. doi: 10.1111/mec.14711 (PMC6032900; doi:10.1111/mec.14711)
Supplement: Supplementary file 2 [file MEC-27-2725-s002.xls]

## Sheet: Supplementary_Table_S10_f
Supplementary Table S10: List of the genes found in selective sweep regions in the four Zymoseptoria tritici populations.
Predicted functions in transmembrane transport or secretion are shown. Nucleotide diversity per site (π) and Tajima's D values per gene in the four Z. tritici populations are shown.
Gene ID	Gene category	Secretion	Protein family (PFAM) domain	 Australia population	 Swiss population	 Israel population	 Oregon population	Tajima's D Australian population	Tajima's D Swiss population	Tajima's D Israel population	Tajima's D Oregon population
Zt09_TU_10_00066	.	Not secreted	F-box domain, GPI-Mannosyltransferase II co-activator	0.019057	0.0238408	0.0251359	0.0150106	2.34769	1.22332	2.27899	0.27249
Zt09_TU_10_00117	.	Not secreted	NA	NA	0.0251304	0.0246376	0.0220322	NA	1.5397	1.00705	2.59851
Zt09_TU_10_00120	.	Secreted	Thioredoxin, Endoplasmic reticulum protein ERp29, C-terminal domain	0.00127312	0.00705302	0.0128295	0.00216634	-2.51961	0.569755	2.0133	-1.46555
Zt09_TU_10_00121	.	Not secreted	NA	NA	0.0010989	NA	NA	NA	-1.854	NA	NA
Zt09_TU_10_00122	.	Not secreted	NA	NA	NA	NA	NA	NA	NA	NA	NA
Zt09_TU_10_00123	.	Not secreted	NA	0.0108846	0.010108	0.015872	0.00664251	0.404198	-0.637704	-0.184412	1.29682
Zt09_TU_10_00124	.	Not secreted	NA	0.00275049	0.0150151	0.0202084	0.00519362	0.157393	-0.863509	0.659504	-0.601572
Zt09_TU_10_00129	.	Not secreted	NA	0.00357863	0.0133918	0.00982315	0.0087136	0.214453	0.708716	-0.658089	0.815708
Zt09_TU_10_00130	.	Not secreted	NA	NA	NA	NA	NA	NA	NA	NA	NA
Zt09_TU_10_00131	.	Not secreted	NA	NA	NA	NA	NA	NA	NA	NA	NA
Zt09_TU_10_00182	.	Not secreted	Hsp70 protein	0.00475873	0.0161528	0.00858409	0.0177293	-1.24675	0.698069	0.282395	2.57402
Zt09_TU_10_00259	.	Not secreted	XPG I-region	NA	0.0172185	0.00295334	0.0162355	NA	1.38663	-2.5939	2.08128
Zt09_TU_10_00260	.	Not secreted	Major Facilitator Superfamily	0.00259615	0.00957011	0.00273658	0.0172577	-0.921539	1.389	-2.69529	0.864295
Zt09_TU_10_00261	.	Not secreted	Cytochrome c oxidase subunit IV	0.00525062	0.0180099	0.0019012	0.015099	-0.344557	1.03983	-2.4572	2.29749
Zt09_TU_10_00262	.	Not secreted	Aminotransferase class-V	0.0056589	0.0128168	0.0095218	0.0193852	-0.394572	-0.773585	-1.22567	1.53307
Zt09_TU_10_00275	.	Not secreted	Snare region anchored in the vesicle membrane C-terminus	NA	0.0120267	0.0167284	0.00737545	NA	-0.718811	1.3882	-0.0667514
Zt09_TU_10_00276	.	Not secreted	Dual specificity phosphatase, catalytic domain	NA	0.00288027	0.0119371	0.00209088	NA	-2.26989	-0.0917627	-2.04982
Zt09_TU_10_00277	.	Not secreted	NA	NA	0.0056257	0.0223645	0.0127936	NA	-2.59255	0.990848	-0.508084
Zt09_TU_10_00278	.	Not secreted	AARP2CN (NUC121) domain, 40S ribosome biogenesis protein Tsr1 and BMS1 C-terminal	NA	0.00144742	0.00897884	0.00270642	NA	-2.7462	-0.173644	-2.2597
Zt09_TU_10_00279	.	Not secreted	RNA-binding signal recognition particle 68	0.0031247	0.00375148	0.0233538	0.000615117	-1.60279	-2.75321	3.53376	-2.38771
Zt09_TU_10_00280	.	Secreted	NA	NA	0.00488998	0.00503171	0.00874014	NA	-1.53341	-1.72319	1.64264
Zt09_TU_10_00282	.	Not secreted	NA	0.0188204	0.0210358	0.0238795	0.0178781	2.72076	0.876987	1.10856	2.2229
Zt09_TU_10_00288	.	Not secreted	Alpha/beta hydrolase family	0.00958592	0.0192918	0.0109109	0.020204	2.02363	1.23858	-0.238108	0.921543
Zt09_TU_10_00303	.	Not secreted	e3 binding domain, Biotin-requiring enzyme, 2-oxoacid dehydrogenases acyltransferase (catalytic domain)	NA	0.0224649	0.0152317	0.0151683	NA	0.0486555	0.00428266	0.75811
Zt09_TU_10_00415	.	Not secreted	Rad51	0.00180796	0.0214195	0.0237231	0.0144193	-2.67564	2.01959	0.544089	0.899954
Zt09_TU_10_00418	.	Not secreted	NA	0.00638564	0.0210779	0.0361737	0.0213888	-0.620402	0.133888	2.21942	0.821292
Zt09_TU_10_00419	.	Not secreted	NA	0.0122173	0.00837769	0.0132255	NA	2.00199	-0.06948	0.245549	NA
Zt09_TU_10_00420	.	Not secreted	NA	NA	NA	NA	NA	NA	NA	NA	NA
Zt09_TU_10_00421	.	Not secreted	NA	0.00558709	0.0251757	0.0249484	0.024848	0.125814	0.913885	0.686832	2.07352
Zt09_TU_10_00429	.	Not secreted	Glycosyl hydrolase family 92	0.00485477	0.0302767	0.0193981	0.0276507	-1.77362	1.13122	1.48299	1.6588
Zt09_TU_10_00439	.	Not secreted	GTP-binding protein TrmE N-terminus, 50S ribosome-binding GTPase, MnmE helical domain	NA	0.0431055	0.050733	0.027703	NA	1.40954	1.87138	1.30577
Zt09_TU_10_00448	.	Not secreted	NA	NA	0.0116039	0.00831437	0.00598818	NA	-0.493875	0.0464498	-0.0928793
Zt09_TU_10_00449	.	Not secreted	Sugar (and other) transporter	0.0255508	0.0368546	0.0292178	0.0332199	3.09325	1.40479	0.680238	2.15833
Zt09_TU_10_00450	.	Not secreted	E1-E2 ATPase, haloacid dehalogenase-like hydrolase, Cation transporter/ATPase, N-terminus, Cation transporting ATPase, C-terminus	0.0186597	0.0291778	0.0173126	0.0342825	1.70362	0.679528	-0.973723	2.69339
Zt09_TU_10_00473	.	Secreted	NA	0.00393708	0.00773101	0.00904067	0.00867644	-0.714311	-1.36869	-0.429007	-0.42111
Zt09_TU_10_00474	.	Secreted	NA	NA	0.0131443	0.0236829	0.0136537	NA	-1.21588	0.739473	0.753185
Zt09_TU_10_00475	.	Not secreted	Thiamine pyrophosphate enzyme, C-terminal TPP binding domain, Serine incorporator (Serinc), Thiamine pyrophosphate enzyme, N-terminal TPP binding domain, Thiamine pyrophosphate enzyme, central domain	0.00557411	0.0275311	0.0306457	0.0243172	-1.83663	0.840723	1.4085	1.25624
Zt09_TU_10_00476	.	Not secreted	Succinate dehydrogenase/Fumarate reductase transmembrane subunit	NA	0.0033081	0.00499825	0.00227339	NA	-1.01661	-0.401993	-0.991624
Zt09_TU_10_00495	.	Not secreted	NA	0.0106386	0.0238125	0.0272665	0.0206676	0.221321	0.774214	1.30475	2.59628
Zt09_TU_10_00509	.	Not secreted	Zinc-finger of C2H2 type, Fungal Zn(2)-Cys(6) binuclear cluster domain, Fungal specific transcription factor domain	0.0163558	0.0211285	0.0235587	0.0222324	2.36283	0.969823	1.58634	1.87858
Zt09_TU_10_00514	.	Not secreted	Carboxymuconolactone decarboxylase family	0.0133821	0.0217523	0.0226357	0.0201857	1.09586	1.8555	0.996711	1.8954
Zt09_TU_11_00075	.	Not secreted	Pyridine nucleotide-disulphide oxidoreductase	0.01282	0.0183955	0.0139127	0.015535	2.35818	2.4492	0.932186	1.92979
Zt09_TU_11_00076	.	Not secreted	NA	0.0151438	0.0205015	0.0212168	0.0200581	0.521443	1.48305	1.40342	3.06749
Zt09_TU_11_00077	.	Secreted	NA	0.0050079	0.0108753	0.0102689	0.00605236	0.456013	-0.0837962	0.00727268	0.198194
Zt09_TU_11_00105	.	Not secreted	Aminotransferase class I and II, MBOAT, membrane-bound O-acyltransferase family	0.00231289	0.00955742	0.00931421	0.0107019	-0.310719	0.486177	0.532194	3.17335
Zt09_TU_11_00106	.	Not secreted	Actin	0.00659731	0.010137	0.0103382	0.0115899	2.14444	-0.0888931	-0.136473	3.30016
Zt09_TU_11_00107	.	Not secreted	Uncharacterised ACR, YagE family COG1723	0.0176623	0.021645	0.017933	0.0207479	3.04946	1.45712	1.00083	2.68321
Zt09_TU_11_00108	.	Not secreted	F-box domain	NA	0.0158896	0.0156296	0.0139792	NA	0.386658	0.592711	1.97808
Zt09_TU_11_00109	.	Not secreted	Casein kinase substrate phosphoprotein PP28	NA	0.00792736	0.00963249	0.00558931	NA	0.021367	1.06044	2.47666
Zt09_TU_11_00110	.	Not secreted	NA	NA	0.0132178	0.0194527	0.0130911	NA	-0.343598	1.44757	1.28926
Zt09_TU_11_00111	.	Not secreted	NA	NA	NA	NA	NA	NA	NA	NA	NA
Zt09_TU_11_00112	.	Not secreted	NA	NA	NA	NA	NA	NA	NA	NA	NA
Zt09_TU_11_00113	.	Not secreted	NA	NA	NA	NA	NA	NA	NA	NA	NA
Zt09_TU_11_00114	.	Not secreted	Protein-L-isoaspartate(D-aspartate) O-methyltransferase (PCMT)	NA	0.00840869	0.00931611	0.00669031	NA	-0.88141	0.893675	0.677751
Zt09_TU_11_00115	.	Secreted	NA	NA	NA	NA	NA	NA	NA	NA	NA
Zt09_TU_11_00116	.	Not secreted	Mediator complex subunit MED14	0.000825829	0.00513958	0.00381206	0.00431689	-2.17736	0.715523	-0.0170944	1.66493
Zt09_TU_11_00117	.	Not secreted	Vacuole effluxer Atg22 like	NA	0.0045375	NA	0.000471744	NA	-0.778714	NA	-1.82721
Zt09_TU_11_00118	.	Not secreted	NA	NA	0.00610143	0.00142382	NA	NA	-0.790325	-2.04593	NA
Zt09_TU_11_00119	.	Not secreted	CFEM domain	NA	0.00111601	NA	NA	NA	-2.26639	NA	NA
Zt09_TU_11_00120	Small secreted proteins	Secreted	NA	NA	0.00134436	NA	NA	NA	-2.31761	NA	NA
Zt09_TU_11_00121	.	Secreted	Peroxidase, family 2	NA	0.00285711	0.00101532	0.00395132	NA	-1.28435	-1.74552	1.65136
Zt09_TU_11_00122	.	Not secreted	AMP-binding enzyme, Male sterility protein	0.00216685	0.00287565	0.00312139	0.00103309	0.635024	-2.02369	-0.797298	-0.103281
Zt09_TU_11_00123	.	Not secreted	3-dehydroquinate synthase	0.00151289	0.00549882	0.00803746	0.00161787	-0.540454	-0.601483	0.18426	0.101996
Zt09_TU_11_00124	.	Not secreted	ATP-grasp domain	0.00481822	0.00854508	0.0131062	0.00180563	1.0624	-1.13065	-0.738597	0.198
Zt09_TU_11_00125	.	Secreted	NA	0.0136136	0.0226616	0.0206185	0.00968213	1.23795	2.01913	1.61521	-0.726281
Zt09_TU_11_00126	.	Not secreted	Animal haem peroxidase	0.00123113	0.00636802	0.00629633	0.00257486	-0.189498	-1.00882	-1.57892	-1.91859
Zt09_TU_11_00132	.	Not secreted	Galactose oxidase, central domain, Galactose oxidase, central domain	0.0165726	0.024128	0.0278358	0.0108703	0.791361	2.06231	2.58197	0.611932
Zt09_TU_11_00173	.	Not secreted	NA	NA	NA	NA	NA	NA	NA	NA	NA
Zt09_TU_11_00174	.	Not secreted	Ran-interacting Mog1 protein	NA	0.00726357	0.0245915	0.0217546	NA	-1.7653	2.42822	3.65789
Zt09_TU_11_00175	.	Not secreted	PCI domain	NA	0.00166389	0.00566262	NA	NA	-2.10302	0.174977	NA
Zt09_TU_11_00176	.	Not secreted	NAD dependent epimerase/dehydratase family	NA	0.00162866	0.012097	NA	NA	-2.61154	1.00558	NA
Zt09_TU_11_00177	.	Not secreted	SprT-like family	NA	0.00535435	0.00137943	0.000725808	NA	-2.03644	-0.695941	-1.5199
Zt09_TU_11_00178	.	Not secreted	NA	NA	0.0078248	0.00972623	0.000824296	NA	-1.89336	-0.897315	-2.45523
Zt09_TU_11_00179	.	Not secreted	Ubiquitin carboxyl-terminal hydrolase	NA	0.0022825	0.00234565	0.0034548	NA	-0.98397	-1.86591	1.22846
Zt09_TU_11_00180	.	Not secreted	Cytochrome b5-like Heme/Steroid binding domain	0.00204347	0.0161541	0.0141107	0.0160427	-2.46799	0.402892	-0.581788	0.769521
Zt09_TU_11_00205	.	Not secreted	Major Facilitator Superfamily	0.0236238	0.0311123	0.0288223	0.0174862	3.47719	2.84247	2.53437	0.863787
Zt09_TU_11_00209	.	Not secreted	NA	0.00453177	0.0283293	0.0383035	0.0310654	-2.53035	0.111017	1.10173	0.882942
Zt09_TU_11_00210	.	Not secreted	Protein-tyrosine phosphatase	0.0106725	0.0112597	0.00926176	0.0156099	0.459626	-0.701515	-0.909979	1.16026
Zt09_TU_11_00227	.	Not secreted	AMMECR1	NA	0.0129323	0.0132425	0.000962296	NA	1.01357	1.39394	-2.64297
Zt09_TU_11_00232	.	Not secreted	Glycosyl hydrolases family 18	0.00081025	0.00799746	0.014686	0.00268992	-2.47175	-0.0141692	0.81419	-0.71977
Zt09_TU_11_00233	.	Not secreted	CBS domain	NA	0.00757863	0.0154347	0.0110717	NA	-1.14876	1.00194	2.83982
Zt09_TU_11_00234	.	Not secreted	NA	NA	0.00338642	0.0187664	0.00614154	NA	-2.71312	0.103871	-1.05589
Zt09_TU_11_00235	.	Secreted	NA	NA	0.007575	0.0140168	0.0108184	NA	-1.21913	0.181926	0.947934
Zt09_TU_11_00236	.	Secreted	Peptidase family S41	NA	0.00174194	0.00106708	NA	NA	-0.785843	-0.620401	NA
Zt09_TU_11_00237	.	Not secreted	CBS domain, PB1 domain	NA	0.0100897	0.00607869	0.0050641	NA	1.30335	0.318629	0.300083
Zt09_TU_11_00238	.	Not secreted	Ribosomal protein S26e	NA	0.00473168	NA	NA	NA	-0.735679	NA	NA
Zt09_TU_11_00239	.	Not secreted	NA	NA	0.00385169	NA	0.00405224	NA	-0.199266	NA	0.653484
Zt09_TU_11_00240	.	Not secreted	Bromodomain, Bromodomain associated	NA	0.00634801	0.00507246	0.00496125	NA	-0.0260003	0.0989629	1.15114
Zt09_TU_11_00241	.	Not secreted	HEAT repeats	NA	0.00819026	0.00564158	0.00758992	NA	1.71763	0.377012	2.42605
Zt09_TU_11_00242	.	Not secreted	EMG1/NEP1 methyltransferase	NA	0.0139314	0.015091	0.00642614	NA	1.44513	2.4808	-0.46402
Zt09_TU_11_00243	.	Not secreted	NA	NA	NA	NA	NA	NA	NA	NA	NA
Zt09_TU_11_00259	.	Not secreted	THUMP domain	NA	0.0113759	0.011462	0.00768786	NA	0.149067	0.758262	-0.105222
Zt09_TU_11_00260	.	Not secreted	Alanine racemase, N-terminal domain, Putative serine dehydratase domain	NA	0.00522113	0.0167968	0.00216666	NA	-2.25337	0.273858	-1.62234
Zt09_TU_11_00261	.	Not secreted	NA	NA	0.00427909	0.0053744	NA	NA	-1.28616	-0.406118	NA
Zt09_TU_11_00262	.	Not secreted	NA	NA	0.00491168	0.00827028	0.00305443	NA	-0.963172	0.57763	-0.586462
Zt09_TU_11_00263	.	Not secreted	Mitochondrial carrier protein	NA	0.0213271	0.0242688	0.019543	NA	1.40721	1.45343	2.54126
Zt09_TU_11_00264	.	Not secreted	Major Facilitator Superfamily	NA	0.00603404	0.0239021	0.00621933	NA	-1.73312	1.718	-1.32824
Zt09_TU_11_00265	.	Not secreted	NA	NA	NA	NA	NA	NA	NA	NA	NA
Zt09_TU_11_00266	.	Not secreted	NA	NA	NA	NA	NA	NA	NA	NA	NA
Zt09_TU_11_00267	.	Not secreted	Protein kinase domain	NA	NA	NA	NA	NA	NA	NA	NA
Zt09_TU_11_00268	.	Secreted	NA	NA	NA	NA	NA	NA	NA	NA	NA
Zt09_TU_11_00269	.	Secreted	NA	NA	NA	NA	NA	NA	NA	NA	NA
Zt09_TU_11_00270	.	Not secreted	Ribosome-assembly protein 3	NA	0.0242473	0.0377196	0.0221501	NA	-0.033881	0.761831	2.19516
Zt09_TU_11_00271	.	Not secreted	NA	NA	0.0132953	0.0231464	0.00965261	NA	-1.04815	0.523125	1.35177
Zt09_TU_11_00272	.	Not secreted	Ankyrin repeats (3 copies)	NA	0.0135255	0.00892131	0.00531884	NA	-0.538533	0.334942	-1.11655
Zt09_TU_11_00273	.	Not secreted	Phosphopantetheine attachment site, Male sterility protein, AMP-binding enzyme	NA	0.0168452	0.025807	0.0110748	NA	0.187228	0.935246	-0.690309
Zt09_TU_11_00281	.	Not secreted	Beta-lactamase superfamily domain	0.0205225	0.0288675	0.0344253	0.0269184	0.851388	1.58438	2.10588	2.21392
Zt09_TU_11_00282	.	Not secreted	NA	NA	0.0198801	0.0228774	0.0118494	NA	0.33642	0.816759	1.68491
Zt09_TU_11_00283	.	Not secreted	NA	0.00361431	0.0182244	0.0226882	0.0179315	-1.63648	0.154902	1.2285	1.2516
Zt09_TU_11_00287	Small secreted proteins	Secreted	NA	0.0098615	0.0201088	0.0120412	0.0124376	-1.27663	0.452553	-1.34989	-0.694966
Zt09_TU_11_00288	.	Not secreted	Putative amidoligase enzyme	0.0110282	0.0221353	0.0228038	0.0247494	1.74918	0.63615	1.64577	2.62018
Zt09_TU_11_00289	.	Not secreted	NA	0.0117745	0.0119731	0.0185617	0.0129206	2.02181	0.874435	2.21086	2.77173
Zt09_TU_11_00290	.	Not secreted	XPG N-terminal domain, XPG I-region	0.00782795	0.0154545	0.0165957	0.0064465	0.0241938	2.50373	2.47631	-0.306908
Zt09_TU_11_00291	.	Not secreted	Protein of unknown function (DUF2962)	NA	NA	0.00886113	NA	NA	NA	-1.66056	NA
Zt09_TU_11_00292	.	Not secreted	BTB/POZ domain	0.00718374	0.00881891	0.00786778	0.00748492	1.78688	0.420475	2.64228	1.52722
Zt09_TU_11_00293	.	Not secreted	NA	0.0140126	0.019565	0.0180373	0.017253	0.96294	1.57828	1.81953	1.35727
Zt09_TU_11_00294	.	Not secreted	Suppressor of forked protein (Suf)	0.00114857	0.00897404	0.00653627	0.0047225	-1.24385	-1.11967	0.261191	1.66239
Zt09_TU_11_00295	.	Not secreted	UNC-50 family	0.00491228	0.00844149	0.00977131	0.00491944	1.28593	-0.271138	0.152339	1.79906
Zt09_TU_11_00296	.	Not secreted	Aminotransferase class-V	0.00934389	0.00995862	0.00938176	0.00889785	2.17691	0.72771	0.413495	1.534
Zt09_TU_11_00297	.	Not secreted	Zinc knuckle, Translation-initiation factor 2, Elongation factor Tu GTP binding domain	0.00292315	0.00517419	0.00185728	0.00259665	0.817903	-0.572163	-2.17904	-0.273998
Zt09_TU_11_00298	.	Not secreted	NA	NA	NA	NA	NA	NA	NA	NA	NA
Zt09_TU_11_00299	.	Not secreted	Protein of unknown function (DUF2370)	NA	NA	0.00160587	NA	NA	NA	-0.975486	NA
Zt09_TU_11_00300	.	Not secreted	Probable N6-adenine methyltransferase	NA	NA	NA	0.00523621	NA	NA	NA	-0.368421
Zt09_TU_11_00301	.	Not secreted	RNA recognition motif. (a.k.a. RRM, RBD, or RNP domain)	NA	0.00131083	0.00382619	0.000964543	NA	-2.43027	-0.727177	-1.75251
Zt09_TU_11_00302	.	Not secreted	Sec34-like family	0.00732193	0.00527408	0.00138928	0.00724398	2.25376	-0.538706	-1.92987	2.82835
Zt09_TU_11_00303	.	Not secreted	Zinc finger C-x8-C-x5-C-x3-H type (and similar)	NA	0.00261538	0.00418654	0.00287969	NA	-2.06698	-1.60144	-1.69402
Zt09_TU_11_00304	.	Not secreted	N-acetylglucosaminyl transferase component (Gpi1)	0.00120186	0.00428306	NA	0.00220212	-0.491029	0.0929363	NA	-1.42267
Zt09_TU_11_00309	.	Not secreted	Gaa1-like, GPI transamidase component	0.024096	0.033922	0.0376847	0.0192969	2.5823	0.684266	1.52567	-0.0969085
Zt09_TU_11_00310	.	Not secreted	Tat binding protein 1(TBP-1)-interacting protein (TBPIP)	0.0100164	0.024853	0.0245041	0.00933629	2.76466	0.275898	0.757628	-1.305
Zt09_TU_11_00311	.	Not secreted	Transmembrane amino acid transporter protein	0.0167563	0.0192343	0.0208869	0.012182	3.04005	0.746764	0.481211	-0.159527
Zt09_TU_11_00312	.	Not secreted	NA	0.0107999	0.0126533	0.015748	0.00639388	2.69858	1.07616	1.44176	0.00782176
Zt09_TU_11_00313	.	Not secreted	Ubiquitin carboxyl-terminal hydrolase, family 1	0.00882594	0.0105168	0.0196646	0.00842135	2.54456	-0.695566	0.379256	0.143357
Zt09_TU_11_00314	.	Not secreted	ER protein Pkr1	0.00754394	0.0121262	0.0163678	0.0096093	2.24095	-0.176391	0.348663	0.584995
Zt09_TU_11_00315	.	Not secreted	LSM domain	0.0129473	0.0155439	0.0180367	0.0143856	1.57355	0.423446	0.808702	1.64167
Zt09_TU_11_00316	.	Not secreted	NA	0.00897738	0.0273562	0.0243386	0.0262933	-0.265933	1.02237	0.354934	1.59012
Zt09_TU_11_00317	.	Not secreted	NA	0.00154111	0.0172264	0.0142121	0.00745009	-2.28379	1.01383	-0.0208315	-0.887704
Zt09_TU_11_00318	.	Not secreted	NA	0.00384959	0.0219152	0.0238005	0.00966274	3.37874	-0.333079	0.166349	0.536985
Zt09_TU_11_00346	.	Not secreted	WLM domain	NA	0.00776139	NA	0.0030636	NA	-2.3733	NA	-2.80185
Zt09_TU_11_00347	.	Not secreted	NA	NA	0.00479924	NA	NA	NA	-2.71243	NA	NA
Zt09_TU_11_00348	.	Not secreted	Thioesterase-like superfamily	NA	0.00882212	NA	0.00368906	NA	-2.48738	NA	-0.897429
Zt09_TU_11_00349	.	Not secreted	Complex1_LYR-like	NA	0.00299044	0.0033234	NA	NA	-1.98233	-1.77051	NA
Zt09_TU_11_00350	.	Not secreted	Methyltransferase domain	0.0029564	0.00225005	NA	0.00280278	1.34607	-0.0450836	NA	1.57082
Zt09_TU_11_00378	.	Not secreted	Integral membrane protein S linking to the trans Golgi network	0.00746999	0.017374	0.0219852	0.0203122	1.40713	0.0280203	1.12298	2.147
Zt09_TU_11_00379	.	Not secreted	Tim17/Tim22/Tim23/Pmp24 family	0.0146099	0.0246204	0.030314	0.0110996	1.52774	0.525081	1.4737	-1.15038
Zt09_TU_11_00504	.	Not secreted	RecQ mediated genome instability protein	0.0105205	0.0269137	0.0239317	0.0182289	0.99701	0.99778	1.38359	2.04657
Zt09_TU_11_00522	.	Not secreted	Zinc-binding dehydrogenase	0.00708267	0.028131	0.0383374	0.0362755	-1.58229	0.275198	1.92618	2.38756
Zt09_TU_12_00052	.	Not secreted	GLEYA domain	0.00599951	0.00834377	0.0101678	0.0083782	0.0578555	0.0464659	0.22944	2.18768
Zt09_TU_12_00053	.	Not secreted	NA	0.0156368	0.0077703	0.0180862	0.017611	-0.197071	-1.06557	-0.807481	2.42573
Zt09_TU_12_00054	.	Not secreted	NA	NA	0.00693715	0.00690351	0.00465597	NA	1.9344	-0.434082	1.2731
Zt09_TU_12_00055	.	Not secreted	NA	0.00177533	0.0153556	0.0214018	0.0171002	-2.65662	0.879932	2.39327	1.96519
Zt09_TU_12_00056	.	Not secreted	NA	0.00429761	0.0204348	0.0221144	0.015372	-1.88228	0.368527	0.940166	2.12214
Zt09_TU_12_00057	.	Not secreted	DnaJ domain	0.0029247	0.0146102	0.0165727	0.0124804	-1.21847	0.478642	0.90296	1.07901
Zt09_TU_12_00058	.	Not secreted	DnaJ domain	0.00770286	0.0140973	0.011958	0.00861348	3.15057	-0.600243	-1.24616	-0.466017
Zt09_TU_12_00059	.	Not secreted	BCS1 N terminal, ATPase family associated with various cellular activities (AAA), DnaJ domain	0.00708374	0.0143271	0.0193879	0.0119875	0.917379	0.599966	1.19131	0.987051
Zt09_TU_12_00060	.	Not secreted	Haloacid dehalogenase-like hydrolase	0.015256	0.0164745	0.0197912	0.0153885	3.20891	0.49523	0.566485	1.68033
Zt09_TU_12_00061	.	Not secreted	Cytochrome P450	0.00908406	0.0311952	0.027977	0.0247547	-0.7145	0.850119	0.503495	1.30705
Zt09_TU_12_00062	.	Not secreted	NA	0.00795954	0.0203911	0.0262444	0.0205367	2.37926	0.320681	2.25532	0.895716
Zt09_TU_12_00063	.	Secreted	NA	0.0161407	0.0419019	0.0265677	0.0381161	2.69785	1.42949	-0.366685	2.58961
Zt09_TU_12_00064	.	Not secreted	Nup133 N terminal like, Non-repetitive/WGA-negative nucleoporin C-terminal	0.0117568	0.0211771	0.0175073	0.022898	1.17538	0.731281	1.04959	1.91987
Zt09_TU_12_00065	.	Not secreted	tRNA synthetases class I (M)	0.00808419	0.0274237	0.0250387	0.0212866	-0.795371	1.20706	0.770099	1.25872
Zt09_TU_12_00111	.	Not secreted	Cytochrome P450	0.00273582	0.00591394	0.0102138	0.00567414	-0.436156	-0.79711	-0.740657	0.656258
Zt09_TU_12_00112	Cell wall degrading enzymes	Secreted	Cutinase (CEs family)	NA	0.0137079	0.0146646	0.00686099	NA	-1.0328	-0.898898	0.319766
Zt09_TU_12_00113	.	Not secreted	Beta-L-arabinofuranosidase, GH127	0.00290998	0.00792744	0.0113235	0.00753939	0.178317	-0.51825	0.078411	0.81627
Zt09_TU_12_00116	.	Not secreted	Aldo/keto reductase family	NA	0.019684	0.0237868	0.0160137	NA	0.209092	0.0307787	0.551042
Zt09_TU_12_00117	.	Not secreted	NA	0.00197824	0.0181818	0.0112566	0.0149113	-2.59348	0.691911	-0.829049	0.718137
Zt09_TU_12_00118	.	Not secreted	Mitochondrial carrier protein	NA	0.0116394	0.0126356	0.00993526	NA	0.853755	1.33244	1.25402
Zt09_TU_12_00119	.	Not secreted	NA	0.0140071	0.0218164	0.0217175	0.013984	2.87821	0.831758	0.0655884	1.10374
Zt09_TU_12_00120	.	Not secreted	WD domain, G-beta repeat	0.0116009	0.0248337	0.0247369	0.0158242	1.56769	0.0874433	0.287274	0.206569
Zt09_TU_12_00121	.	Not secreted	T-complex protein 11	0.00322655	0.00505314	0.00449134	0.00361913	2.97388	-0.968355	-0.875012	1.276
Zt09_TU_12_00122	.	Not secreted	NA	NA	0.00923077	0.0118213	0.0036599	NA	1.18905	1.62316	-0.21907
Zt09_TU_12_00123	.	Not secreted	Protein phosphatase 2C	NA	0.00673174	0.00720268	0.00351778	NA	0.540845	1.11376	-0.092664
Zt09_TU_12_00124	.	Not secreted	Cytidylyltransferase-like	0.0110557	0.0121361	0.0155998	0.0113846	3.24045	1.81961	1.31868	3.08401
Zt09_TU_12_00125	.	Secreted	NA	0.00634897	NA	0.00596795	NA	1.17824	NA	0.188387	NA
Zt09_TU_12_00126	.	Not secreted	Dynamin family	NA	NA	NA	NA	NA	NA	NA	NA
Zt09_TU_12_00127	.	Not secreted	RasGEF N-terminal motif, RasGEF domain	0.00143283	0.0102164	0.0115798	0.0063083	0.15497	1.24034	1.73076	0.407721
Zt09_TU_12_00145	.	Not secreted	NA	0.035549	0.0423489	0.0375013	0.0297181	0.573299	0.328576	0.199995	-0.0525773
Zt09_TU_12_00146	.	Not secreted	NA	0.00257199	NA	NA	0.00300688	0.145956	NA	NA	-0.465524
Zt09_TU_12_00147	.	Not secreted	NA	NA	NA	NA	NA	NA	NA	NA	NA
Zt09_TU_12_00185	.	Not secreted	NA	0.00287817	0.00745264	0.00862204	0.00624065	2.0333	0.186729	1.18681	2.00974
Zt09_TU_12_00186	.	Not secreted	Hsp70 protein	0.00475255	0.00842577	0.00945626	0.0098036	2.26961	0.26198	1.63795	1.99471
Zt09_TU_12_00187	.	Not secreted	Histidine kinase-, DNA gyrase B-, and HSP90-like ATPase	0.00348647	0.0113414	0.0153973	0.0212398	-2.53047	-0.880247	0.0855621	3.63966
Zt09_TU_12_00215	.	Not secreted	Polynucleotide kinase 3 phosphatase, AAA domain	0.00238147	0.00505406	0.00507512	0.00293219	-0.918476	-0.973597	-1.13726	-0.134293
Zt09_TU_12_00216	.	Not secreted	NA	NA	0.00288171	0.00230609	0.00266378	NA	-0.875363	-1.79327	0.25267
Zt09_TU_12_00217	.	Not secreted	SUR7/PalI family	0.00241678	0.0130588	0.0175126	0.0159245	-1.66226	0.246283	0.729311	2.10347
Zt09_TU_12_00218	.	Not secreted	EamA-like transporter family	NA	0.0111613	0.0122859	0.01039	NA	-0.478169	0.3699	0.250564
Zt09_TU_12_00219	.	Not secreted	Cut8, nuclear proteasome tether protein	NA	0.00323904	0.0108947	0.00250077	NA	-1.80379	-0.493083	-2.3312
Zt09_TU_12_00220	.	Not secreted	NA	0.0110011	0.0198032	0.0283869	0.0184027	-0.549352	0.39806	1.54495	1.65819
Zt09_TU_12_00221	.	Not secreted	NA	0.022558	0.02713	0.0265625	0.0161297	1.18653	1.01284	0.636523	2.52286
Zt09_TU_12_00223	.	Not secreted	Protein kinase domain	0.0218921	0.0208942	0.0197762	0.0195653	1.66127	-0.184492	-0.565402	2.06599
Zt09_TU_12_00224	.	Not secreted	AMP-binding enzyme, AMP-binding enzyme C-terminal domain	0.0191724	0.0183992	0.0186186	0.0344468	-0.0420087	-0.436413	-0.456798	3.18193
Zt09_TU_12_00225	.	Not secreted	short chain dehydrogenase	0.00533333	0.0115182	0.0143312	0.014898	-1.10981	-0.244284	0.962695	1.75986
Zt09_TU_12_00226	.	Not secreted	short chain dehydrogenase	0.0135454	0.0121473	0.0208679	0.0251745	-0.765773	-0.512936	1.43973	1.50543
Zt09_TU_12_00227	.	Not secreted	Eukaryotic porin	0.00490733	0.00689956	0.0077009	0.00719212	-0.430109	1.01251	0.780921	2.04883
Zt09_TU_12_00228	.	Secreted	Carboxylesterase family	0.0137989	0.0140724	0.0121106	0.0140263	0.432823	0.0239508	0.398967	1.61226
Zt09_TU_12_00229	.	Not secreted	NA	0.0337462	0.0301423	0.0274102	0.0353982	1.24653	1.69015	0.822796	2.02942
Zt09_TU_12_00230	.	Secreted	MYND finger	NA	NA	NA	NA	NA	NA	NA	NA
Zt09_TU_12_00231	.	Not secreted	NA	NA	NA	NA	NA	NA	NA	NA	NA
Zt09_TU_12_00232	.	Not secreted	NA	0.0252446	0.025388	0.0251013	0.0208167	3.1848	2.75808	3.03759	2.29891
Zt09_TU_12_00233	.	Not secreted	NACHT domain	0.0178739	0.0157589	0.0177608	0.0166865	1.83927	0.962052	1.22778	2.72594
Zt09_TU_12_00234	.	Not secreted	ML-like domain	0.0175889	0.0238323	0.0343541	0.0285959	-0.879445	-1.19121	0.378176	1.5601
Zt09_TU_12_00235	.	Not secreted	NA	0.00850242	0.00598507	0.00803903	0.00647123	0.170087	-1.35835	-0.814497	1.94493
Zt09_TU_12_00236	.	Secreted	NA	NA	NA	NA	NA	NA	NA	NA	NA
Zt09_TU_12_00237	.	Not secreted	Polysaccharide deacetylase, short chain dehydrogenase	0.0144507	0.0225032	0.0256709	0.0148171	-1.00432	-0.150813	0.822788	0.302737
Zt09_TU_12_00238	.	Not secreted	NA	0.00671911	0.0112611	0.00983339	0.0152238	-1.46113	-0.170841	-0.208332	2.63915
Zt09_TU_12_00239	.	Not secreted	NA	0.00499665	0.0080165	0.00474788	0.0103896	-0.354311	0.248512	-0.153043	2.48922
Zt09_TU_12_00240	.	Not secreted	Cytochrome oxidase complex assembly protein 1	0.0165362	0.0205415	0.0119951	0.0255881	0.152909	0.187947	0.0352202	2.94648
Zt09_TU_12_00241	.	Not secreted	NA	0.00797488	0.0286451	0.0164392	0.0108515	-0.902181	0.705001	-1.21432	-1.53225
Zt09_TU_12_00242	.	Not secreted	NA	0.0144622	0.0194592	0.00709446	0.0148432	0.485963	1.01809	-1.34236	2.62881
Zt09_TU_12_00243	.	Not secreted	Lysine methyltransferase	0.00453622	0.00900591	0.00770839	0.00863405	-0.497393	0.705401	0.109218	3.15148
Zt09_TU_12_00244	.	Not secreted	Ankyrin repeats (3 copies), Putative Ig domain, Glycerophosphoryl diester phosphodiesterase family, SPX domain	0.00258662	0.0041668	0.00788335	0.00845292	-1.63089	-0.0679646	0.296833	2.57511
Zt09_TU_12_00245	.	Not secreted	NA	0.0160794	0.0133872	0.0187694	0.033103	-0.460824	-1.05156	-0.0342086	3.07237
Zt09_TU_12_00246	.	Not secreted	NA	0.00602707	0.00300434	0.00325054	0.00317732	0.0769483	-1.99949	0.112937	-0.567496
Zt09_TU_12_00247	Small secreted proteins	Secreted	NA	0.00432152	0.00980825	0.0107067	0.00655919	-1.10626	-0.0363383	0.657717	0.207149
Zt09_TU_12_00294	.	Not secreted	Protein kinase domain	NA	0.00375218	0.000611255	0.00411909	NA	0.968177	-2.4236	2.89718
Zt09_TU_13_00115	.	Not secreted	Mitochondrial small ribosomal subunit Rsm22	0.0196039	0.0341213	0.0346623	0.0236763	3.45114	0.772509	0.374792	1.12546
Zt09_TU_13_00116	.	Not secreted	NA	0.00177684	0.00439147	0.00321612	0.0036703	3.31285	1.02319	0.700643	1.91899
Zt09_TU_13_00117	.	Not secreted	Helicase conserved C-terminal domain, DEAD/DEAH box helicase	NA	0.0178643	0.0112246	0.0176445	NA	1.32494	-0.451809	2.27422
Zt09_TU_13_00118	.	Not secreted	NA	0.0178334	0.0282486	0.0301785	0.0267477	3.70838	0.365796	0.138675	0.747873
Zt09_TU_13_00119	.	Not secreted	GPR1/FUN34/yaaH family	0.0216091	0.0293868	0.0289142	0.0346457	3.01807	1.69238	1.00135	2.69893
Zt09_TU_13_00184	.	Not secreted	Pyridine nucleotide-disulphide oxidoreductase	0.0106477	0.0256677	0.0328609	0.0243952	3.13599	0.569845	1.05649	1.29014
Zt09_TU_13_00185	.	Not secreted	PAP2 superfamily	0.00478955	0.00847086	0.0130372	0.00488485	3.15651	0.0486842	-0.402585	0.614971
Zt09_TU_13_00186	.	Not secreted	NA	0.00306333	0.0300857	0.0227602	0.026611	1.05788	0.33132	-0.96145	2.40944
Zt09_TU_13_00187	.	Not secreted	NA	NA	0.00659562	0.00568208	0.00693272	NA	0.642813	-0.563303	2.17753
Zt09_TU_13_00188	.	Not secreted	NA	NA	0.0433524	0.022295	0.0398082	NA	2.36157	-0.505609	3.4258
Zt09_TU_13_00189	.	Not secreted	NA	NA	NA	NA	NA	NA	NA	NA	NA
Zt09_TU_13_00190	.	Not secreted	Nucleoside 2-deoxyribosyltransferase	0.0101145	0.0241195	0.0238777	0.0233511	-0.00157874	1.03737	0.428074	2.03521
Zt09_TU_13_00191	.	Not secreted	RNA recognition motif. (a.k.a. RRM, RBD, or RNP domain)	0.00796321	0.017598	0.0176471	0.0173051	-0.441847	0.459446	-0.419375	1.36719
Zt09_TU_13_00192	.	Not secreted	Essential protein Yae1, N terminal	NA	0.0319958	0.0336196	0.0290706	NA	-0.0462375	0.492217	1.27069
Zt09_TU_13_00193	.	Not secreted	NA	NA	0.0206267	0.0247259	0.0179239	NA	-1.08688	-0.678014	0.210539
Zt09_TU_13_00194	.	Not secreted	NA	NA	0.0183504	0.0237084	0.0230585	NA	-0.383265	1.58373	2.05389
Zt09_TU_13_00195	.	Not secreted	Major Facilitator Superfamily	0.00266496	0.0203192	0.0180457	0.0214951	-0.276856	0.284505	-0.390705	-0.299797
Zt09_TU_13_00196	.	Not secreted	NA	0.0169424	0.0138781	0.0174061	0.0147366	2.37817	-0.813472	-0.903166	0.505211
Zt09_TU_13_00197	.	Not secreted	GDP/GTP exchange factor Sec2p	0.00658967	0.00877547	0.00941881	0.0067748	3.37278	-0.102678	0.53517	1.01364
Zt09_TU_13_00198	.	Not secreted	alpha/beta hydrolase fold	0.0158639	0.0333986	0.0364738	0.0247367	1.0368	0.539546	1.73678	0.904739
Zt09_TU_13_00199	.	Not secreted	Domain of unknown function (DUF1768)	NA	0.0158347	0.0171112	0.0169772	NA	-0.31294	0.234999	1.25825
Zt09_TU_13_00200	.	Not secreted	SAICAR synthetase	0.00299855	0.0180779	0.0215735	0.014634	-0.901348	-0.324862	-0.00548904	2.09614
Zt09_TU_13_00201	.	Not secreted	Cytochrome b5-like Heme/Steroid binding domain, FMN-dependent dehydrogenase	0.00260727	0.0144404	0.0197188	0.00725184	-0.593324	-1.25888	-0.645661	-1.33308
Zt09_TU_13_00202	.	Not secreted	NA	0.00261021	0.0194293	0.0123898	0.0156588	-0.742867	0.552129	-0.382665	0.703952
Zt09_TU_13_00203	.	Not secreted	FAD binding domain of DNA photolyase, DNA photolyase	0.0109482	0.0243096	0.0211511	0.0207672	1.96028	1.26648	0.305741	1.74893
Zt09_TU_13_00204	.	Secreted	Eukaryotic aspartyl protease	NA	NA	NA	NA	NA	NA	NA	NA
Zt09_TU_13_00293	.	Not secreted	DNA polymerase family B, exonuclease domain, C4-type zinc-finger of DNA polymerase delta, DNA polymerase family B	0.00784624	0.0293949	0.0176908	0.0186085	-1.5989	0.944253	-1.4463	0.731882
Zt09_TU_13_00294	.	Secreted	N-terminal barrel of NtMGAM and CtMGAM, maltase-glucoamylase, Starch binding domain, Glycosyl hydrolases family 31, Galactose mutarotase-like	0.00309375	0.0252622	0.0242446	0.0214962	0.297614	1.83149	0.983053	2.44659
Zt09_TU_13_00349	.	Not secreted	Response regulator receiver domain, His Kinase A (phospho-acceptor) domain, PAS fold, Histidine kinase-, DNA gyrase B-, and HSP90-like ATPase	0.000403742	0.00172111	0.000790198	0.000338367	-1.92434	-2.11153	-1.74707	-1.75995
Zt09_TU_13_00354	.	Not secreted	Arylsulfotransferase (ASST)	0.00326837	0.00580979	0.0091778	0.00100084	-0.402523	-0.763069	0.434996	-0.847193
Zt09_TU_13_00355	.	Secreted	NA	0.01941	0.0159503	0.0331931	0.00311672	0.119188	-0.344064	1.42564	-2.61413
Zt09_TU_13_00356	.	Not secreted	alpha/beta hydrolase fold	NA	0.00432569	0.0045071	0.00126741	NA	-2.13696	-2.61739	-2.365
Zt09_TU_1_00057	.	Not secreted	ABC transporter transmembrane region, ABC transporter	0.0133628	0.0299653	0.032955	0.026041	0.767628	0.698184	0.805797	0.781027
Zt09_TU_1_00088	.	Not secreted	Ssu72-like protein	0.00465615	0.0199347	0.0285873	0.0207587	-2.74258	-0.503541	0.433362	1.74179
Zt09_TU_1_00153	.	Not secreted	Cytochrome P450	0.0161673	0.0219169	0.0236781	0.00755574	-0.365862	0.685092	1.03191	-1.87268
Zt09_TU_1_00175	.	Not secreted	Kinesin motor domain	0.00597313	0.0176676	0.0177172	0.0116318	3.18756	-0.574634	-0.420177	-0.403911
Zt09_TU_1_00288	.	Not secreted	Major Facilitator Superfamily	0.00799564	0.014756	0.0242988	0.00667751	-0.633841	-0.486595	0.995064	-0.856011
Zt09_TU_1_00290	.	Not secreted	Major Facilitator Superfamily	0.00686233	0.0273844	0.0309698	0.0185823	-1.68535	0.867707	1.07842	0.611088
Zt09_TU_1_00305	.	Not secreted	von Willebrand factor type A domain, Vault protein inter-alpha-trypsin domain	0.0123136	0.0131173	0.0114191	0.00815394	0.838213	-0.554622	0.519438	-0.543867
Zt09_TU_1_00333	.	Not secreted	Aldehyde dehydrogenase family	0.00412228	0.00930801	0.010886	0.00500788	1.40311	0.393574	1.24167	1.15051
Zt09_TU_1_00334	.	Not secreted	ABC transporter transmembrane region 2, ABC transporter	NA	0.00613786	0.00461701	0.00232762	NA	0.44971	-0.993021	-0.939362
Zt09_TU_1_00335	.	Not secreted	Ferric reductase NAD binding domain, FAD-binding domain, Ferric reductase like transmembrane component	0.00891873	0.0159115	0.0170951	0.0043799	1.15476	1.53502	1.13142	-1.24436
Zt09_TU_1_00336	.	Not secreted	PCRF domain, RF-1 domain	0.00151343	0.00708036	0.00845232	0.00124203	-2.26303	0.702529	2.17212	-2.2838
Zt09_TU_1_00337	.	Not secreted	Major Facilitator Superfamily	0.000820756	0.0038741	0.0068963	0.00259959	-2.50514	-0.692045	0.436771	-1.04332
Zt09_TU_1_00338	.	Not secreted	NA	NA	0.00215429	0.00500933	NA	NA	-2.29689	0.00832198	NA
Zt09_TU_1_00339	.	Not secreted	Enoyl-CoA hydratase/isomerase	0.00169621	0.0133875	0.0103742	0.00739711	-2.53285	2.46141	1.12773	0.75392
Zt09_TU_1_00340	.	Not secreted	Actin	NA	0.0038518	0.00150333	0.00107654	NA	1.97761	-1.36513	-1.13552
Zt09_TU_1_00341	.	Not secreted	Protein of unknown function (DUF3602)	NA	NA	NA	NA	NA	NA	NA	NA
Zt09_TU_1_00342	.	Not secreted	Oxysterol-binding protein, Pleckstrin homology domain	0.00167085	0.00426834	0.00216937	0.00156539	0.72995	-0.222715	-1.48026	-0.85293
Zt09_TU_1_00343	.	Secreted	Serine carboxypeptidase	NA	0.00431551	0.00326143	0.00157149	NA	-0.575776	-1.08747	-1.61745
Zt09_TU_1_00344	.	Not secreted	Helicase conserved C-terminal domain, SNF2 family N-terminal domain, Zinc finger, C3HC4 type (RING finger)	0.0030102	0.00389493	0.00317737	0.00235358	0.997151	0.10147	-0.0760374	-0.442371
Zt09_TU_1_00345	.	Not secreted	Cytochrome P450	0.0029043	0.00436304	0.00416714	0.00272288	-0.536574	0.727333	0.262034	-0.132423
Zt09_TU_1_00366	.	Not secreted	Arrestin (or S-antigen), N-terminal domain	0.00497327	0.0219918	0.0272442	0.0159867	0.951303	0.164483	1.09686	-0.0043959
Zt09_TU_1_00368	.	Not secreted	NA	0.0104137	0.0202884	0.0189532	0.0133153	2.68866	1.06685	0.0297951	0.884598
Zt09_TU_1_00369	.	Not secreted	Sas10/Utp3/C1D family	NA	0.0190146	0.0182846	0.0161121	NA	1.27749	0.790646	1.43168
Zt09_TU_1_00370	.	Secreted	PA domain, Peptidase family M28	NA	0.0255632	0.0217472	0.0236836	NA	1.37273	1.05359	1.89709
Zt09_TU_1_00371	.	Not secreted	NOP5NT (NUC127) domain, snoRNA binding domain, fibrillarin	0.00302515	0.00571398	0.00631975	0.00397799	1.98686	-0.068593	1.19268	1.16657
Zt09_TU_1_00372	.	Not secreted	Actin	NA	0.0049839	0.00648107	0.00454831	NA	-0.792574	-0.315508	-0.599275
Zt09_TU_1_00373	.	Secreted	Subtilase family	0.00276423	0.00668473	0.0261898	NA	0.973348	-2.51162	1.40016	NA
Zt09_TU_1_00374	.	Not secreted	Phospholipase_D-nuclease N-terminal	NA	0.0110047	NA	NA	NA	1.76448	NA	NA
Zt09_TU_1_00375	.	Not secreted	alpha/beta hydrolase fold	0.00115867	0.0156593	0.0166758	0.012064	-2.50514	0.732667	1.7827	2.43999
Zt09_TU_1_00376	.	Not secreted	MRC1-like domain	NA	0.00692929	0.00516302	0.00596054	NA	-0.132748	1.03751	1.29902
Zt09_TU_1_00377	.	Not secreted	NA	NA	0.00802533	0.00181086	0.0057971	NA	0.113965	-1.13436	1.26537
Zt09_TU_1_00378	.	Not secreted	Glycerate kinase family	NA	0.00617754	0.00180391	0.0044346	NA	-0.336399	-1.61806	1.44666
Zt09_TU_1_00379	.	Not secreted	Major Facilitator Superfamily	NA	0.00430129	0.00289727	0.00185785	NA	-1.0131	-1.65272	-0.255209
Zt09_TU_1_00380	.	Not secreted	Lipoxygenase	0.00112148	0.00914461	0.00750727	0.00490127	-2.29734	-0.668143	0.259343	2.24894
Zt09_TU_1_00381	.	Not secreted	NA	0.0038909	0.00979624	0.0100874	0.00498654	-1.20505	1.23027	-0.493747	0.107018
Zt09_TU_1_00382	.	Not secreted	NA	NA	0.00351971	0.00340051	NA	NA	0.28486	-1.16431	NA
Zt09_TU_1_00383	.	Not secreted	Sodium/hydrogen exchanger family	0.005713	0.0124466	0.0132779	0.0158935	-1.04068	-0.105923	2.08502	1.73684
Zt09_TU_1_00384	.	Not secreted	PLD-like domain	NA	0.0110856	0.01036	0.00756137	NA	0.0406836	0.314224	0.358707
Zt09_TU_1_00385	.	Not secreted	NA	0.00167781	0.00875002	0.00923519	0.00601006	-2.17405	0.809707	0.0772836	0.417943
Zt09_TU_1_00386	.	Not secreted	Sds3-like	0.000939806	0.00611108	0.00504465	0.0043674	-2.51181	0.196101	0.395311	1.45831
Zt09_TU_1_00387	.	Secreted	Protein of unknown function (DUF3455)	NA	0.00745427	0.00959791	0.00244142	NA	-0.00743138	0.980724	-1.21087
Zt09_TU_1_00388	.	Secreted	Peroxidase, family 2	NA	0.00939148	0.00209276	0.00171008	NA	-1.02718	-2.2674	-1.67593
Zt09_TU_1_00389	.	Not secreted	NA	NA	0.00818934	0.001443	0.00116695	NA	-0.454068	-2.36312	-1.8716
Zt09_TU_1_00390	.	Not secreted	RNB domain	NA	0.00620983	0.00198327	0.00456522	NA	-0.979697	-2.27734	0.463701
Zt09_TU_1_00391	.	Not secreted	Aldehyde dehydrogenase family	NA	0.0052217	0.00459236	0.00238166	NA	-0.362157	-0.960793	-1.16299
Zt09_TU_1_00392	.	Not secreted	Protein kinase domain	NA	0.00248504	0.00197775	NA	NA	-1.02163	-1.00464	NA
Zt09_TU_1_00393	.	Not secreted	NA	0.000184094	0.00276613	0.00459769	0.00257376	-2.40645	-1.38206	1.02458	-0.087221
Zt09_TU_1_00394	.	Not secreted	Fungal Zn(2)-Cys(6) binuclear cluster domain	NA	0.0025744	0.0117956	NA	NA	-2.44548	2.46045	NA
Zt09_TU_1_00395	.	Not secreted	Acetohydroxy acid isomeroreductase, NADPH-binding domain, Acetohydroxy acid isomeroreductase, catalytic domain	NA	0.00158278	0.00631836	0.00531819	NA	-1.75695	-1.17688	2.55085
Zt09_TU_1_00396	.	Not secreted	AAA domain, AAA domain	NA	0.00926057	0.0094363	0.00855615	NA	-0.158799	0.0279881	1.48482
Zt09_TU_1_00397	.	Not secreted	emp24/gp25L/p24 family/GOLD	NA	0.00739902	0.00745979	NA	NA	-1.06805	0.563012	NA
Zt09_TU_1_00398	.	Not secreted	NA	NA	0.0164849	0.0157415	0.00666107	NA	2.17009	1.75567	-0.843999
Zt09_TU_1_00399	.	Not secreted	Flavinator of succinate dehydrogenase	NA	0.00965068	0.00961831	0.0044663	NA	1.37549	1.83512	-0.355017
Zt09_TU_1_00400	.	Not secreted	NA	NA	0.0281509	0.0214911	NA	NA	1.66465	0.138527	NA
Zt09_TU_1_00401	.	Not secreted	NA	NA	0.02179	0.0198623	0.0100184	NA	1.15672	0.795845	2.3657
Zt09_TU_1_00402	.	Not secreted	Thiolase, N-terminal domain, Thiolase, C-terminal domain	0.00569264	0.0266558	0.022171	0.0246918	-1.6737	1.39331	0.255044	2.2757
Zt09_TU_1_00403	.	Not secreted	ABC transporter, ABC-2 type transporter, CDR ABC transporter, ABC-transporter extracellular N-terminal	0.000848981	0.00640923	0.0141759	0.00708065	-1.34947	-1.40171	0.546414	0.138641
Zt09_TU_1_00404	.	Not secreted	NA	NA	0.0185197	0.0203356	0.0170178	NA	0.940396	0.67498	1.28578
Zt09_TU_1_00428	.	Not secreted	SLIDE, SNF2 family N-terminal domain, HAND, Helicase conserved C-terminal domain	NA	0.0117522	0.0123018	0.00691396	NA	0.884732	0.965284	0.874997
Zt09_TU_1_00429	.	Not secreted	NA	NA	0.0292892	0.0216828	0.0222063	NA	-0.098168	-1.23605	3.64371
Zt09_TU_1_00597	.	Not secreted	NA	0.00903302	0.0071042	0.00876458	0.00708949	2.72097	0.517814	1.36614	0.852505
Zt09_TU_1_00598	.	Not secreted	IBR domain, a half RING-finger domain	NA	0.00496536	NA	0.00678798	NA	0.644592	NA	2.78188
Zt09_TU_1_00599	.	Not secreted	Histone acetyltransferases subunit 3	NA	0.00508552	0.00306681	0.0034066	NA	0.103042	-0.0578501	0.789501
Zt09_TU_1_00600	.	Not secreted	Ring finger domain	0.00197515	0.00657775	0.00272169	0.00484297	-0.0805823	0.818598	-0.944941	1.43637
Zt09_TU_1_00601	.	Not secreted	3' exoribonuclease family, domain 1	NA	0.00883503	0.00270967	0.00905694	NA	0.777309	-1.71196	2.60127
Zt09_TU_1_00602	.	Not secreted	NA	NA	0.025385	NA	0.0222257	NA	1.71786	NA	2.28462
Zt09_TU_1_00603	.	Not secreted	Fungal specific transcription factor domain, Fungal Zn(2)-Cys(6) binuclear cluster domain	0.00231427	0.00963716	0.00184733	0.00715459	1.23052	0.640586	-1.92505	1.04057
Zt09_TU_1_00604	.	Not secreted	NA	NA	0.0183543	0.0222736	0.0104787	NA	1.59098	1.88226	-0.20087
Zt09_TU_1_00605	.	Not secreted	His Kinase A (phospho-acceptor) domain, Histidine kinase-, DNA gyrase B-, and HSP90-like ATPase, Response regulator receiver domain	0.00734339	0.0184955	0.00730752	0.0115537	0.0950042	2.14395	-1.27028	0.828249
Zt09_TU_1_00606	.	Not secreted	Major Facilitator Superfamily, Ras family	0.00645968	0.0114725	0.0101668	0.0101026	0.0890435	1.83326	0.576148	3.17667
Zt09_TU_1_00607	.	Not secreted	NA	0.00524979	0.00969873	0.0102932	0.00786554	-0.36635	0.201802	2.3988	1.03818
Zt09_TU_1_00608	.	Not secreted	Mitochondrial export protein Som1	NA	0.0105963	0.0142173	NA	NA	1.28716	1.37629	NA
Zt09_TU_1_00609	.	Not secreted	Transcription factor TFIID complex subunit 8 C-term, Bromodomain associated	NA	0.00649375	0.0102749	NA	NA	0.41689	0.667506	NA
Zt09_TU_1_00610	.	Not secreted	Adaptor complexes medium subunit family	NA	0.00295099	0.00592847	0.00345695	NA	-0.375358	-0.417078	1.7345
Zt09_TU_1_00611	.	Not secreted	NA	NA	0.0055848	0.0146527	NA	NA	-0.0806547	0.121558	NA
Zt09_TU_1_00612	.	Not secreted	Interferon-related developmental regulator (IFRD)	0.00347319	0.00442329	0.00867095	0.00606719	0.577321	-0.261569	0.477469	3.04747
Zt09_TU_1_00613	.	Not secreted	NMT1/THI5 like	0.0129909	0.0144542	0.0244031	0.0229552	0.845938	0.822371	1.24165	2.19219
Zt09_TU_1_00614	.	Not secreted	NMT1/THI5 like	0.0142637	0.0108874	0.020769	0.0205926	1.08704	-0.415044	2.159	2.03614
Zt09_TU_1_00615	.	Not secreted	NA	0.00532312	0.00850594	0.0106226	0.00917178	1.35915	-0.268679	0.96789	3.26705
Zt09_TU_1_00616	.	Not secreted	Domain of unknown function (DUF4536)	NA	0.00625352	NA	NA	NA	-0.702892	NA	NA
Zt09_TU_1_00617	.	Not secreted	Domain found in IF2B/IF5	0.00686087	0.00793169	0.00548481	0.00359032	1.97885	-0.261632	-0.863567	-0.773828
Zt09_TU_1_00618	.	Not secreted	NA	NA	0.00805886	0.00513087	NA	NA	-0.280231	-0.896626	NA
Zt09_TU_1_00619	.	Not secreted	Mitochondrial biogenesis AIM24	NA	0.0137131	0.00519609	0.0107068	NA	0.0985896	-1.45482	2.44811
Zt09_TU_1_00620	.	Not secreted	Protein of unknown function (DUF1365)	NA	0.00404958	0.00134326	0.000944225	NA	-1.01006	-2.2736	-2.49351
Zt09_TU_1_00621	.	Not secreted	PPP4R2	NA	0.00322887	0.000927291	0.00201261	NA	-1.06881	-1.67845	-0.565196
Zt09_TU_1_00622	.	Not secreted	short chain dehydrogenase	NA	0.00553302	0.00453367	0.00495481	NA	-0.224795	-1.06444	0.00890457
Zt09_TU_1_00623	.	Not secreted	NA	NA	NA	NA	NA	NA	NA	NA	NA
Zt09_TU_1_00624	.	Not secreted	NA	0.00577398	0.00760789	0.00657094	0.00597006	2.81333	-0.039082	-0.372385	0.126681
Zt09_TU_1_00625	.	Not secreted	Protein kinase domain	0.00504965	0.008939	0.0122854	0.00747647	3.2366	-0.563924	0.169591	1.2151
Zt09_TU_1_00626	.	Not secreted	DNA replication factor Cdt1 C-terminal domain	0.00883886	0.0077286	0.0127425	0.00857324	2.44738	-0.974048	0.519696	0.91465
Zt09_TU_1_00627	.	Not secreted	NA	0.0144712	0.0211276	0.0197001	0.00999515	2.02213	1.65846	1.70057	-0.291175
Zt09_TU_1_00628	.	Not secreted	NA	NA	0.0121503	0.0123733	0.00230743	NA	1.5987	2.55097	-1.43255
Zt09_TU_1_00629	.	Not secreted	NA	NA	NA	NA	NA	NA	NA	NA	NA
Zt09_TU_1_00630	.	Not secreted	Cytochrome P450	NA	0.00327526	0.00723138	NA	NA	-0.969825	-0.188466	NA
Zt09_TU_1_00631	.	Not secreted	NA	0.0039386	0.00485493	0.00592773	0.00552707	0.945579	-0.309821	0.440428	2.83348
Zt09_TU_1_00632	.	Not secreted	Putative transmembrane family 234	0.00270306	0.0114608	0.0163556	0.0118184	2.42229	0.48772	2.69149	1.85996
Zt09_TU_1_00633	.	Not secreted	Protein kinase domain, DNA polymerase Ligase (LigD)	0.00125099	0.00374911	0.0056192	0.00427702	0.490289	-0.337891	2.21009	1.90853
Zt09_TU_1_00634	.	Not secreted	Tim10/DDP family zinc finger	NA	NA	NA	NA	NA	NA	NA	NA
Zt09_TU_1_00635	.	Not secreted	NA	NA	NA	NA	NA	NA	NA	NA	NA
Zt09_TU_1_00636	.	Not secreted	FAD-binding domain, Ferric reductase like transmembrane component, Ferric reductase NAD binding domain	NA	0.00209456	0.00211247	0.00229034	NA	-0.0238218	-0.885008	2.12935
Zt09_TU_1_00637	.	Not secreted	NA	0.00125012	0.0036645	0.00340275	0.000932255	-0.0890427	0.178813	0.417951	-1.5155
Zt09_TU_1_00638	.	Not secreted	NA	NA	0.0128097	0.0199887	0.00624995	NA	-0.216165	1.81432	1.10341
Zt09_TU_1_00639	.	Not secreted	Enoyl-CoA hydratase/isomerase	NA	0.0101391	0.0137646	0.0109586	NA	0.909355	1.59329	2.95701
Zt09_TU_1_00640	.	Not secreted	Amidohydrolase	0.0106509	0.00956096	0.0122928	0.00764821	3.51843	1.58807	1.35189	2.32805
Zt09_TU_1_00641	.	Not secreted	BTB/POZ domain	0.00699301	0.00680565	0.00699409	0.0029575	1.61287	0.0167451	0.837111	0.640361
Zt09_TU_1_00642	.	Not secreted	PCI domain	NA	0.00643624	0.00713244	NA	NA	1.32369	2.12712	NA
Zt09_TU_1_00643	.	Not secreted	Ribosomal L18ae/LX protein domain	NA	NA	NA	NA	NA	NA	NA	NA
Zt09_TU_1_00644	.	Not secreted	NA	NA	NA	0.00678054	NA	NA	NA	1.39443	NA
Zt09_TU_1_00645	.	Not secreted	WD domain, G-beta repeat	NA	0.00351231	NA	NA	NA	0.658771	NA	NA
Zt09_TU_1_00646	.	Not secreted	NA	NA	NA	0.00413902	NA	NA	NA	0.791489	NA
Zt09_TU_1_00647	.	Not secreted	Amidase	0.00502971	0.00580143	0.00886466	0.00725423	-0.118823	-0.201454	0.803463	1.70636
Zt09_TU_1_00648	.	Not secreted	NA	NA	0.00125932	0.00297218	NA	NA	-1.86553	-0.720596	NA
Zt09_TU_1_00686	.	Not secreted	NA	0.00966417	0.011631	0.0155106	0.00383917	2.55678	-0.383067	0.710254	-1.1645
Zt09_TU_1_00687	.	Not secreted	TIP49 C-terminus	0.00155234	0.00614224	0.00713432	0.00227912	-2.42833	0.185447	-0.232454	-1.84719
Zt09_TU_1_00688	.	Not secreted	Iron-sulphur cluster biosynthesis	NA	0.00623437	NA	0.00268594	NA	1.06885	NA	-0.955033
Zt09_TU_1_00689	.	Not secreted	Stress responsive A/B Barrel Domain	NA	NA	NA	NA	NA	NA	NA	NA
Zt09_TU_1_00690	.	Not secreted	Regulator of chromosome condensation (RCC1) repeat	NA	0.00174698	0.000975225	0.000387507	NA	-1.57089	-1.97311	-2.34875
Zt09_TU_1_00691	.	Not secreted	Calcineurin-like phosphoesterase	NA	0.00315425	NA	NA	NA	-1.39567	NA	NA
Zt09_TU_1_00692	.	Not secreted	NA	0.00920063	NA	NA	NA	2.79955	NA	NA	NA
Zt09_TU_1_00693	.	Secreted	NA	0.00216182	0.00211181	0.00717253	0.00190996	-0.333343	-0.0196548	-0.466685	0.482432
Zt09_TU_1_00694	.	Not secreted	NA	0.0047361	0.00519891	0.0130075	0.00247188	0.356131	-0.89189	0.659454	-1.30774
Zt09_TU_1_00695	.	Not secreted	Vesicle transport v-SNARE protein N-terminus, Snare region anchored in the vesicle membrane C-terminus	NA	NA	NA	NA	NA	NA	NA	NA
Zt09_TU_1_00696	.	Not secreted	Flavin containing amine oxidoreductase	0.0012368	0.00667396	0.0101947	0.00812954	-1.57741	0.140719	1.80276	2.02333
Zt09_TU_1_00697	.	Not secreted	HAUS augmin-like complex subunit 4	NA	0.00773854	0.0129515	0.0106561	NA	-0.321199	1.1091	1.91951
Zt09_TU_1_00698	.	Not secreted	NA	NA	0.00348998	0.009103	0.00123344	NA	-1.40937	0.0246138	-1.4705
Zt09_TU_1_00699	.	Secreted	GMC oxidoreductase, GMC oxidoreductase	0.00419774	0.010399	0.00723467	0.0131166	-0.501163	0.129798	0.0348218	1.6763
Zt09_TU_1_00700	.	Not secreted	Protein of unknown function (DUF1674)	0.0152457	0.00348007	0.0135655	0.0140834	2.41681	-1.42648	2.0155	1.91051
Zt09_TU_1_00701	.	Not secreted	NA	0.00654195	0.00143619	0.0120215	0.00970868	2.44174	-2.43448	2.25337	1.43808
Zt09_TU_1_00702	.	Not secreted	AARP2CN (NUC121) domain, 40S ribosome biogenesis protein Tsr1 and BMS1 C-terminal	0.00631192	0.00282134	0.0154337	0.0159436	1.12068	-2.474	1.31734	1.97003
Zt09_TU_1_00703	.	Not secreted	Phosphomannose isomerase type I	NA	0.00802042	0.018986	0.0172639	NA	-1.59758	0.270812	2.11785
Zt09_TU_1_00704	.	Not secreted	Protein of unknown function (DUF726)	0.00487007	0.0041131	0.00133127	0.00666012	3.5036	-1.26844	-1.73026	2.03977
Zt09_TU_1_00705	.	Not secreted	Domain of unknown function (DUF1741)	0.000423819	0.00321241	0.00306908	0.00111923	-2.37905	-1.12158	-1.48433	-1.8925
Zt09_TU_1_00706	.	Not secreted	AAA domain	NA	0.00205952	0.0029781	NA	NA	-1.51857	-0.829029	NA
Zt09_TU_1_00707	.	Not secreted	KH domain	0.000776881	0.000827942	0.00112299	NA	-1.51657	-1.73178	-0.803949	NA
Zt09_TU_1_00708	.	Not secreted	Dynein associated protein, CAP-Gly domain	0.00162171	0.00114164	0.00202521	0.00176813	0.196816	-1.12734	0.521003	1.46199
Zt09_TU_1_00709	.	Not secreted	Meiosis protein SPO22/ZIP4 like	0.00541862	0.00263911	0.00305801	0.00282706	3.16631	-0.847208	-0.934099	0.369366
Zt09_TU_1_00710	.	Not secreted	NA	NA	0.00743804	0.0025674	0.00949665	NA	0.963967	-0.881613	3.04029
Zt09_TU_1_00711	.	Secreted	NA	NA	NA	NA	NA	NA	NA	NA	NA
Zt09_TU_1_00712	.	Not secreted	Domain of unknown function (DUF3328)	0.00844439	0.00628442	0.00386246	0.0159904	3.15009	1.01914	-2.38241	3.26278
Zt09_TU_1_00713	.	Not secreted	Lipoxygenase	0.0139596	0.0121231	0.00561971	0.0132946	3.26078	1.00301	-1.99614	2.01135
Zt09_TU_1_00714	.	Not secreted	NA	NA	NA	NA	NA	NA	NA	NA	NA
Zt09_TU_1_00715	.	Not secreted	Aminotransferase class-V	NA	NA	NA	NA	NA	NA	NA	NA
Zt09_TU_1_00716	.	Not secreted	NA	NA	NA	NA	NA	NA	NA	NA	NA
Zt09_TU_1_00717	.	Not secreted	NA	NA	NA	NA	NA	NA	NA	NA	NA
Zt09_TU_1_00718	.	Not secreted	NA	0.00954142	0.00422328	0.00421254	0.00445234	3.1249	-0.996016	-1.69252	-0.274826
Zt09_TU_1_00719	.	Not secreted	NA	0.00129544	0.00623805	0.0137125	0.0115344	-1.69696	-0.781806	1.83232	2.34093
Zt09_TU_1_00720	.	Not secreted	Ribosomal protein S8	0.00282597	0.0108858	0.0224329	0.0187978	-2.20644	-0.590733	1.30076	1.10961
Zt09_TU_1_00721	.	Not secreted	NA	NA	NA	NA	NA	NA	NA	NA	NA
Zt09_TU_1_00722	.	Not secreted	FAD-binding domain, Ferric reductase NAD binding domain, Ferric reductase like transmembrane component	0.0127972	0.0207484	0.0261495	0.0173374	2.9248	1.47706	1.99249	2.45668
Zt09_TU_1_00723	.	Not secreted	Zinc-binding dehydrogenase, Alcohol dehydrogenase GroES-like domain	NA	0.00560866	0.00755883	0.0057525	NA	0.459908	1.9894	1.9534
Zt09_TU_1_00724	.	Secreted	GMC oxidoreductase, GMC oxidoreductase	0.00416693	0.017712	0.0254969	0.012023	2.26487	-0.292093	1.03782	1.81252
Zt09_TU_1_00725	.	Not secreted	Protein of unknown function (DUF2457)	0.00697115	0.00439678	0.00178401	0.00239223	2.49419	-0.226635	-1.02316	1.22415
Zt09_TU_1_00726	.	Not secreted	Major Facilitator Superfamily	0.00473404	0.0106951	0.0142943	0.00713267	1.80643	9.45579e-06	1.18649	0.165552
Zt09_TU_1_00765	.	Not secreted	Uncharacterised protein family (UPF0261)	NA	0.0124874	0.0107147	0.0109693	NA	1.39517	-0.309215	2.38361
Zt09_TU_1_00766	.	Not secreted	Spinocerebellar ataxia type 10 protein domain	NA	0.00890113	0.00564961	0.00457441	NA	-0.48078	-1.27302	2.44408
Zt09_TU_1_00767	.	Not secreted	Inositol monophosphatase family	NA	0.012529	0.0072105	NA	NA	0.928573	-1.29455	NA
Zt09_TU_1_00768	.	Not secreted	NA	NA	0.00641745	0.00391597	NA	NA	-0.613459	-1.60388	NA
Zt09_TU_1_00769	.	Not secreted	LUC7 N_terminus	NA	0.00802069	0.00947114	0.0102085	NA	-1.38977	-1.42709	2.55768
Zt09_TU_1_00770	.	Secreted	Gpi16 subunit, GPI transamidase component	NA	0.0119474	0.0189322	0.00547566	NA	-1.63912	-0.072044	-1.77707
Zt09_TU_1_00771	.	Not secreted	NA	NA	NA	NA	NA	NA	NA	NA	NA
Zt09_TU_1_00772	.	Secreted	Peroxidase, family 2	0.00531469	0.0166422	0.0154878	0.0110864	-1.34725	0.417403	0.520245	0.0135393
Zt09_TU_1_00773	.	Not secreted	NA	NA	0.00620205	0.00532484	0.01485	NA	-2.13551	-1.93684	1.38948
Zt09_TU_1_00774	.	Not secreted	NA	0.000633001	0.00069908	0.00334125	0.00215061	-1.08311	-2.35418	-2.73275	-0.836743
Zt09_TU_1_00906	.	Not secreted	NA	0.00242328	0.0101828	0.0130598	0.00326601	-1.66316	0.00894033	1.50947	-1.40029
Zt09_TU_1_00907	.	Not secreted	Flavin containing amine oxidoreductase	0.00873896	0.0117599	0.0173332	0.0178722	0.762594	-1.09563	-0.168322	3.03221
Zt09_TU_1_00908	.	Not secreted	Homeobox domain	NA	0.00651059	0.00671914	0.0053725	NA	-1.12262	-1.32017	-0.476318
Zt09_TU_1_00909	.	Not secreted	Haem-containing dehydratase	0.00778151	0.0152641	0.0156369	0.0136395	1.41107	1.02049	0.914206	1.94717
Zt09_TU_1_00910	.	Not secreted	Endoplasmic reticulum vesicle transporter, Endoplasmic Reticulum-Golgi Intermediate Compartment (ERGIC)	NA	0.0078875	0.00566494	0.00622258	NA	0.953709	0.0195768	1.94366
Zt09_TU_1_00911	.	Not secreted	Translin family	NA	0.00536991	0.0045655	0.00491066	NA	0.939128	-0.407479	2.62354
Zt09_TU_1_00912	.	Not secreted	Tim10/DDP family zinc finger	NA	NA	NA	NA	NA	NA	NA	NA
Zt09_TU_1_00913	.	Not secreted	RhoGAP domain	0.00190154	0.00266896	0.0038186	0.00249329	0.398472	-0.748273	0.978521	0.466117
Zt09_TU_1_00956	.	Not secreted	Tetratricopeptide repeat, Translation initiation factor eIF3 subunit 135, Tetratricopeptide repeat, Mitochondrial function, CLU-N-term, Clustered mitochondria	0.000763638	0.00405103	0.00328984	0.000422418	-2.5044	-0.653713	-1.39917	-0.965861
Zt09_TU_1_00957	.	Not secreted	Protein kinase domain	0.00346232	0.019308	0.00772947	NA	-2.7024	2.31528	-1.61563	NA
Zt09_TU_1_00958	.	Secreted	PA14 domain, Glycosyl hydrolase family 3 N terminal domain, Fibronectin type III-like domain, Glycosyl hydrolase family 3 C-terminal domain	0.00085554	0.00451069	0.00216182	0.000530974	-2.64419	1.35969	-1.12304	-1.21719
Zt09_TU_1_00959	.	Not secreted	Protein of unknown function (DUF2985)	0.00325767	0.0280421	0.0115873	0.0129762	-2.72433	1.87293	-1.07502	0.0211391
Zt09_TU_1_00960	.	Not secreted	Stabilization of polarity axis, Docking domain of Afi1 for Arf3 in vesicle trafficking	0.000889461	0.0148857	0.0141186	0.00668315	-2.61541	1.54457	1.33147	-0.10936
Zt09_TU_1_00961	.	Not secreted	EF-hand domain	0.00130589	0.0149106	0.0181775	0.00898074	-2.54501	0.174806	1.47242	-0.14911
Zt09_TU_1_00962	.	Not secreted	Sir2 family	0.00175481	0.0077754	0.0084887	0.00583233	-2.02634	-0.669774	-0.655803	-0.160291
Zt09_TU_1_00963	.	Not secreted	NA	NA	0.00637943	0.00666582	0.00275003	NA	0.587679	1.09987	-1.06348
Zt09_TU_1_00964	.	Not secreted	Uncharacterised conserved protein (DUF2361)	NA	0.0114096	0.0134885	0.00598526	NA	0.307052	0.779033	-0.272463
Zt09_TU_1_00965	.	Not secreted	Putative serine esterase (DUF676)	0.00127277	0.00577207	0.00315389	0.000417603	-1.70988	-0.298234	-1.57942	-2.36365
Zt09_TU_1_00966	.	Not secreted	Tetratricopeptide repeat, Zinc-ribbon like family, DnaJ domain, TPR repeat, Tetratricopeptide repeat	0.000460818	0.000713362	0.00246374	0.000412437	-1.5269	-1.74635	-1.16071	-1.03439
Zt09_TU_1_00967	.	Secreted	NA	NA	0.0071188	0.00508461	0.0046737	NA	-0.414539	-1.58064	-0.946365
Zt09_TU_1_00968	.	Secreted	Alpha galactosidase A	0.00147537	0.00727979	0.00421181	0.00414311	-1.55647	-0.113061	-0.814184	0.168018
Zt09_TU_1_00969	.	Not secreted	Protein of unknown function (DUF3074)	0.0031687	0.0225138	0.0221107	0.0112939	-1.65163	2.26656	1.83225	0.715471
Zt09_TU_1_00994	.	Not secreted	NA	NA	NA	0.000957854	NA	NA	NA	-2.36312	NA
Zt09_TU_1_00995	.	Not secreted	NA	NA	0.00389026	0.000600281	NA	NA	-2.70067	-1.82414	NA
Zt09_TU_1_00996	.	Secreted	NA	0.000595372	0.00191685	0.00540974	0.00109933	-1.63482	-1.56205	0.704972	-0.0286482
Zt09_TU_1_00997	.	Not secreted	SMP-30/Gluconolaconase/LRE-like region	0.00126575	0.00620942	0.00365571	NA	-2.55622	0.119058	0.766085	NA
Zt09_TU_1_00998	.	Not secreted	Zinc finger, C3HC4 type (RING finger)	0.000733183	0.00905164	0.0101501	0.0101392	-2.37905	0.949433	1.10707	2.37693
Zt09_TU_1_00999	.	Not secreted	Aldehyde dehydrogenase family	NA	0.00698064	0.00584365	0.00620988	NA	1.27449	0.221071	3.06634
Zt09_TU_1_01000	.	Secreted	Eukaryotic aspartyl protease	NA	NA	NA	NA	NA	NA	NA	NA
Zt09_TU_1_01001	.	Not secreted	Tyrosyl-tRNA synthetase C-terminal domain, tRNA synthetases class I (W and Y)	NA	0.010376	0.011571	0.00886753	NA	1.95445	2.89227	2.39345
Zt09_TU_1_01002	.	Not secreted	NAC domain	NA	0.00311882	NA	NA	NA	-0.443981	NA	NA
Zt09_TU_1_01003	.	Not secreted	short chain dehydrogenase	NA	0.00562033	0.00746864	0.0111549	NA	-0.643299	-0.287307	3.35787
Zt09_TU_1_01004	.	Not secreted	Cytochrome P450	NA	0.00842445	0.0089531	0.00663757	NA	0.238413	-0.0487517	1.06365
Zt09_TU_1_01005	.	Not secreted	Permease for cytosine/purines, uracil, thiamine, allantoin	NA	0.00600415	0.00666503	0.00450143	NA	1.1167	0.691937	0.410062
Zt09_TU_1_01006	.	Not secreted	Fungal Zn(2)-Cys(6) binuclear cluster domain	NA	0.0036369	0.00563099	0.00263491	NA	-0.712302	1.60727	-0.271296
Zt09_TU_1_01023	.	Not secreted	NA	NA	0.0232358	0.0218004	0.0233004	NA	2.42176	2.80736	3.61869
Zt09_TU_1_01035	.	Not secreted	NA	0.00414315	0.00788436	0.0130054	0.00940635	0.830349	0.628468	0.814129	1.29667
Zt09_TU_1_01036	.	Not secreted	Mitochondrial ribosomal protein L37	NA	NA	0.0100121	0.00453485	NA	NA	0.346737	1.32669
Zt09_TU_1_01037	.	Not secreted	CCAAT-binding transcription factor (CBF-B/NF-YA) subunit B	NA	0.00272968	0.00499022	0.00363949	NA	-1.41407	-0.14798	1.24776
Zt09_TU_1_01038	.	Not secreted	Alpha-acetolactate decarboxylase	NA	NA	0.0120966	0.00726423	NA	NA	1.16309	0.762063
Zt09_TU_1_01039	.	Not secreted	NA	0.00149376	0.00581262	0.011758	0.00611731	-1.56167	0.0611511	0.453588	0.406439
Zt09_TU_1_01041	.	Not secreted	Cytidine and deoxycytidylate deaminase zinc-binding region	NA	0.0159148	0.0209159	0.0174626	NA	0.325539	1.09663	1.90506
Zt09_TU_1_01042	.	Not secreted	HSCB C-terminal oligomerisation domain	0.00183841	0.0202261	0.0184395	0.0146033	-2.51961	1.20627	1.41436	1.05987
Zt09_TU_1_01045	.	Not secreted	Mitochondrial carrier protein	0.00199663	0.00433721	0.0126036	0.0051205	-2.06339	-0.583914	1.02839	-0.300226
Zt09_TU_1_01064	.	Not secreted	Helix-hairpin-helix motif, HhH-GPD superfamily base excision DNA repair protein	0.00153846	0.0240563	0.0306059	0.0146269	-2.31338	0.46583	1.67111	0.0835505
Zt09_TU_1_01065	.	Not secreted	Eukaryotic family of unknown function (DUF1754)	0.00636142	0.0151268	0.0141189	0.0170367	-1.50368	-0.0754294	-0.685467	1.68725
Zt09_TU_1_01066	.	Not secreted	Fungal pheromone mating factor STE2 GPCR	0.00459332	0.0198678	0.0185535	0.0134092	-1.64079	1.05626	1.15169	1.06231
Zt09_TU_1_01231	.	Not secreted	Clathrin adaptor complex small chain	NA	0.00357559	0.00364143	0.00236683	NA	-1.68894	-2.1687	-2.16362
Zt09_TU_1_01232	.	Not secreted	ATP synthase delta (OSCP) subunit	NA	0.0013635	0.00230442	0.00106353	NA	-1.89016	-1.7935	-2.17358
Zt09_TU_1_01233	.	Not secreted	NA	0.0112876	0.00908857	0.00873382	0.00345823	0.868205	-1.42412	-1.33112	-2.60302
Zt09_TU_1_01234	.	Not secreted	N-terminal domain of NEFA-interacting nuclear protein NIP30	0.00995931	0.018529	0.0184673	0.00609036	-0.0989445	-0.0579915	3.11138	-1.06209
Zt09_TU_1_01453	.	Not secreted	Histidine phosphatase superfamily (branch 1)	0.00327894	0.0280469	0.0224089	0.0210794	-2.33337	0.357732	0.788006	1.30658
Zt09_TU_1_01454	.	Not secreted	NA	0.00212496	0.0113569	0.01501	0.011045	-1.68819	-0.441885	0.721094	1.87466
Zt09_TU_1_01455	.	Not secreted	RNA binding activity-knot of a chromodomain, MRG	0.000876121	0.00918895	0.0105729	0.00490404	-1.69512	0.974589	0.914463	0.407902
Zt09_TU_1_01456	.	Not secreted	SART-1 family	NA	0.00518185	0.00612346	0.00153606	NA	-0.624387	-0.321688	-0.359645
Zt09_TU_1_01457	.	Not secreted	Major Facilitator Superfamily	NA	0.00423569	0.00572514	0.00359778	NA	-1.11543	-0.983474	1.36528
Zt09_TU_1_01458	.	Not secreted	NA	0.000254399	0.00265686	0.00134682	0.000691244	-2.27109	-1.05232	-1.36596	-1.15172
Zt09_TU_1_01459	.	Not secreted	Cofilin/tropomyosin-type actin-binding protein, SH3 domain	0.00100846	0.0032111	0.00200926	0.00465245	-1.57179	-0.759611	0.286879	2.63457
Zt09_TU_1_01460	.	Not secreted	Protein kinase domain, FHA domain	NA	0.00230723	0.00284508	0.00225961	NA	-0.101405	0.762419	1.62366
Zt09_TU_1_01464	.	Not secreted	Cysteine-rich TM module stress tolerance	0.00430462	0.0176695	0.00946908	0.021838	-1.33329	-0.250729	0.31476	2.19132
Zt09_TU_1_01465	.	Not secreted	Sybindin-like family	0.00818859	0.0200005	0.0161509	0.0122838	0.1154	1.0116	1.11041	2.44204
Zt09_TU_1_01529	.	Not secreted	NA	NA	NA	0.00417152	NA	NA	NA	-1.20669	NA
Zt09_TU_1_01530	.	Secreted	emp24/gp25L/p24 family/GOLD	NA	0.0187338	0.018031	0.0132355	NA	1.71354	1.90755	1.69007
Zt09_TU_1_01531	.	Not secreted	NA	NA	0.0170016	0.0157005	0.014456	NA	1.83752	1.27193	2.91482
Zt09_TU_1_01566	.	Secreted	NA	0.00416942	0.00532661	0.00761192	NA	-0.520948	-0.267747	-0.132483	NA
Zt09_TU_1_01594	.	Not secreted	NA	NA	0.0219388	0.0187167	0.0166265	NA	0.421627	0.724585	3.96138
Zt09_TU_1_01595	.	Not secreted	NA	0.000908167	0.00942664	0.0101721	0.00439351	-2.50236	0.631438	1.77241	0.802718
Zt09_TU_1_01601	.	Not secreted	Major Facilitator Superfamily	NA	0.0102501	0.00575877	0.00804671	NA	-0.109665	-1.19671	2.12207
Zt09_TU_1_01602	.	Not secreted	3-oxo-5-alpha-steroid 4-dehydrogenase	NA	0.0186853	0.0153889	0.0213469	NA	0.376083	0.083991	1.62685
Zt09_TU_1_01603	.	Not secreted	Animal haem peroxidase, Cytochrome P450	0.000990665	0.0137932	0.0130512	0.00901589	-1.65012	0.342377	0.661383	0.877788
Zt09_TU_1_01626	.	Not secreted	CBF/Mak21 family	NA	0.00103168	0.00677838	0.00961499	NA	-2.56885	0.444557	3.6087
Zt09_TU_1_01627	.	Not secreted	Anticodon binding domain, tRNA synthetase class II core domain (G, H, P, S and T)	0.000630173	0.0074127	0.0240176	0.0216267	-2.45234	-1.59749	1.80123	3.24403
Zt09_TU_1_01629	.	Not secreted	HIRA B motif, TUP1-like enhancer of split, WD domain, G-beta repeat	0.000338017	0.00144328	0.00362205	0.00290886	-2.43071	-1.89355	0.00834744	2.53101
Zt09_TU_1_01630	.	Not secreted	Inner membrane protein import complex subunit Tim54	NA	0.00395963	0.00447918	0.00291823	NA	-1.56244	-0.673879	0.80699
Zt09_TU_1_01665	.	Not secreted	AKAP7 2'5' RNA ligase-like domain	NA	0.0295842	0.0337398	0.0251621	NA	0.645929	0.967138	2.3397
Zt09_TU_1_01666	.	Not secreted	Ribosomal protein S8e	NA	0.0128165	0.0113618	0.0103195	NA	0.647458	0.97207	2.26202
Zt09_TU_1_01667	.	Secreted	NA	NA	0.0251465	0.028006	0.0137952	NA	0.901377	1.10682	2.12574
Zt09_TU_1_01668	.	Not secreted	NA	NA	0.0102593	0.0120238	0.00950608	NA	0.907805	1.20049	1.98673
Zt09_TU_1_01669	.	Not secreted	NA	NA	0.0321026	0.0338882	0.014359	NA	1.07624	1.50922	-0.600261
Zt09_TU_1_01670	.	Not secreted	HECT-like Ubiquitin-conjugating enzyme (E2)-binding	NA	0.0121054	0.00864983	0.0114574	NA	0.54551	-0.916126	1.54888
Zt09_TU_1_01671	.	Not secreted	3-beta hydroxysteroid dehydrogenase/isomerase family	NA	0.0110024	0.0092895	0.0098529	NA	0.971356	1.11791	1.61603
Zt09_TU_1_01672	.	Not secreted	NA	0.00212993	0.0180224	0.0170317	0.0136686	-2.59348	0.878214	1.49794	1.79654
Zt09_TU_1_01673	.	Secreted	Beta-1,3-glucanase	0.00171679	0.0172171	0.0174977	0.0120123	-2.62792	0.883144	0.704199	1.25496
Zt09_TU_1_01674	.	Secreted	Pyridine nucleotide-disulphide oxidoreductase	0.000863011	0.00958901	0.0114278	0.00866602	-2.45234	1.38995	1.14432	1.84393
Zt09_TU_1_01675	.	Not secreted	NA	0.00214302	0.0285903	0.0364275	0.0304461	-2.51961	0.966395	1.01607	2.88093
Zt09_TU_1_01676	.	Not secreted	SNF5 / SMARCB1 / INI1, GATA zinc finger	NA	0.0175395	0.0160105	0.0175917	NA	1.2708	0.844023	2.04734
Zt09_TU_1_01677	.	Secreted	NA	0.0017206	0.0108313	0.0116887	0.00955845	-2.6548	1.46581	1.47353	1.51536
Zt09_TU_1_01678	.	Not secreted	Sugar (and other) transporter	0.00125342	0.0102555	0.0118657	0.00908693	-2.60127	-0.613369	0.0874568	1.10976
Zt09_TU_1_01679	.	Not secreted	NA	0.000940171	0.0170383	0.0185818	0.0120549	-2.55622	1.06268	0.841554	0.32512
Zt09_TU_1_01680	.	Secreted	Glycosyl hydrolase family 79 C-terminal beta domain	NA	0.0149184	0.016118	0.0122808	NA	0.660528	0.312363	2.56962
Zt09_TU_1_01681		Not secreted	Sugar (and other) transporter, Bacterial alpha-L-rhamnosidase	NA	0.0100547	0.0113617	0.00868967	NA	0.977505	0.361804	2.18672
Zt09_TU_1_01682	.	Not secreted	GET complex subunit GET2	NA	0.0163784	0.0210979	0.0159958	NA	2.18171	0.409722	1.6679
Zt09_TU_1_01683	.	Not secreted	Mitochondrial ribosomal protein L51 / S25 / CI-B8 domain	NA	0.021433	0.0158075	0.0215836	NA	2.47045	0.732895	2.17028
Zt09_TU_1_01684	.	Not secreted	Ribosomal L28 family	NA	0.0218191	0.0240876	0.0192315	NA	0.345806	0.121216	1.16883
Zt09_TU_1_01685	.	Not secreted	NA	NA	0.0131435	0.011583	0.0147109	NA	0.727055	-0.426458	2.46302
Zt09_TU_1_01686	.	Not secreted	V-ATPase subunit C	NA	0.00677016	0.00654263	0.00112673	NA	-1.23728	-0.201092	-2.10836
Zt09_TU_1_01687	.	Not secreted	Aminomethyltransferase folate-binding domain, Glycine cleavage T-protein C-terminal barrel domain	NA	0.0112266	0.0178178	0.00874643	NA	-0.550413	0.521267	-0.146539
Zt09_TU_1_01688	.	Not secreted	NA	NA	0.00938689	0.0141193	0.0126051	NA	-0.477062	-0.282739	1.63106
Zt09_TU_1_01689	.	Not secreted	Adenylylsulphate kinase	NA	0.0159778	0.0150536	0.0164159	NA	2.02233	1.56122	3.665
Zt09_TU_1_01690	.	Not secreted	Putative methyltransferase	NA	0.0111614	0.0171526	0.00591304	NA	-0.77533	-0.239251	-1.04892
Zt09_TU_1_01691	.	Not secreted	Voltage gated chloride channel	0.0011655	0.00911928	0.0133211	0.00775038	-2.64906	0.0577346	0.881355	2.22673
Zt09_TU_1_01692	.	Not secreted	Choline/ethanolamine kinase	NA	0.00385217	0.00450489	0.003458	NA	-0.344628	0.477189	0.91705
Zt09_TU_1_01693	.	Not secreted	Bromodomain associated	NA	0.00946015	0.0112644	0.00864363	NA	0.34218	0.805219	0.773759
Zt09_TU_1_01694	.	Not secreted	Protein of unknown function (DUF962)	0.000990001	0.0201189	0.0211397	0.0250496	-2.31196	1.13061	1.47041	2.96396
Zt09_TU_1_01695	.	Not secreted	ATP synthase alpha/beta chain, C terminal domain, ATP synthase alpha/beta family, beta-barrel domain, ATP synthase alpha/beta family, nucleotide-binding domain	NA	0.0138126	0.0142589	0.0132757	NA	1.21364	0.827967	1.76284
Zt09_TU_1_01696	.	Not secreted	NA	NA	0.0229887	0.0237237	0.0174787	NA	0.20979	0.318383	1.45241
Zt09_TU_1_01697	.	Not secreted	NA	NA	0.0245776	0.0251605	0.0195342	NA	-0.169661	0.427068	0.443696
Zt09_TU_1_01698	.	Not secreted	NA	0.00188034	0.0245207	0.0278491	0.0223747	-2.55622	0.154386	0.456155	1.67414
Zt09_TU_1_01699	.	Not secreted	NA	0.00118612	0.0128435	0.014989	0.010912	-2.64419	0.0764383	0.254647	1.81199
Zt09_TU_1_01700	.	Not secreted	NA	0.00300086	0.0234325	0.0236112	0.0243349	-2.01327	0.716378	0.448687	2.92557
Zt09_TU_1_01701	.	Not secreted	Sds3-like	0.00108012	0.011877	0.00858081	0.010794	-1.59369	0.586802	1.05288	2.2945
Zt09_TU_1_01702	.	Not secreted	RNA recognition motif. (a.k.a. RRM, RBD, or RNP domain)	0.0024272	0.00890628	0.010487	0.00747101	-1.68819	-1.57721	1.26767	2.78018
Zt09_TU_1_01703	.	Not secreted	MIR domain, C-terminal four TMM region of protein-O-mannosyltransferase, Dolichyl-phosphate-mannose-protein mannosyltransferase	0.00142418	0.00933543	0.0130376	0.00200256	-2.448	-0.494386	1.06555	-0.0649232
Zt09_TU_1_01704	.	Not secreted	AMP-binding enzyme, Acetyl-coenzyme A synthetase N-terminus, AMP-binding enzyme C-terminal domain	NA	0.0146167	0.0172443	0.010439	NA	-0.0133323	-0.178964	1.02641
Zt09_TU_1_01705	.	Not secreted	Glu-tRNAGln amidotransferase C subunit	0.00354167	0.0293859	0.0302687	0.0233025	-2.26706	1.02001	1.27407	0.627746
Zt09_TU_1_01706	.	Not secreted	NA	0.0053693	0.0171389	0.0295997	0.0122453	-0.576542	0.656828	1.70518	-0.425805
Zt09_TU_1_01707	.	Not secreted	Zinc-binding dehydrogenase, Alcohol dehydrogenase GroES-like domain	NA	0.0130252	0.0214474	0.0106815	NA	0.418875	1.18081	0.586241
Zt09_TU_1_01708	.	Not secreted	ACT domain	0.00712655	0.0151212	0.0191912	0.0132004	-0.0928885	0.305352	0.560913	0.261876
Zt09_TU_1_01709	.	Not secreted	Zinc-binding dehydrogenase, Alcohol dehydrogenase GroES-like domain	0.00674969	0.0210968	0.0228009	0.0146051	-1.17956	1.10459	1.10516	1.28555
Zt09_TU_1_01710	.	Not secreted	Alcohol dehydrogenase GroES-like domain, Zinc-binding dehydrogenase	0.00547177	0.0194425	0.0139157	0.0148561	-0.668141	1.16941	-0.0432422	1.38926
Zt09_TU_1_01711	.	Not secreted	NA	0.0212874	0.0196551	0.0178028	0.0101653	1.94456	2.5034	0.123045	0.298712
Zt09_TU_1_01712	.	Not secreted	NA	NA	0.00870406	0.00546809	0.00711315	NA	-0.211565	0.408635	0.883556
Zt09_TU_1_01713	.	Not secreted	ATPase family associated with various cellular activities (AAA)	0.00251631	0.010331	0.0115925	0.00959777	-1.71443	1.15111	1.21577	2.29617
Zt09_TU_1_01714	.	Not secreted	Metallo-peptidase family M12, Disintegrin	NA	0.0022599	0.00208629	0.00300586	NA	-2.1171	-2.03536	-0.233404
Zt09_TU_1_01715	.	Not secreted	NA	NA	0.0135949	0.0166567	0.0120394	NA	0.57698	1.10905	1.14237
Zt09_TU_1_01716	.	Not secreted	Ribosomal protein L3	NA	0.00581012	0.00632212	0.000771317	NA	0.103359	-0.152867	-2.26739
Zt09_TU_1_01717	.	Not secreted	alpha/beta hydrolase fold	NA	0.00460667	0.00600341	0.00265621	NA	-0.212844	-0.325887	-1.7366
Zt09_TU_1_01718	.	Not secreted	HMG (high mobility group) box	NA	0.00349677	0.00633793	0.00334275	NA	-1.53031	0.801012	-0.333657
Zt09_TU_1_01719	.	Not secreted	Major Facilitator Superfamily	NA	0.000385718	NA	NA	NA	-2.19612	NA	NA
Zt09_TU_1_01720	.	Not secreted	Acetyltransferase (GNAT) domain	NA	NA	NA	NA	NA	NA	NA	NA
Zt09_TU_1_01721	.	Secreted	NA	NA	NA	0.00252633	NA	NA	NA	-0.729048	NA
Zt09_TU_1_01722	.	Secreted	Yeast PIR protein repeat	NA	0.00293112	0.00271178	0.000833273	NA	-0.178065	-0.138288	-1.38163
Zt09_TU_1_01723	.	Not secreted	NA	NA	0.00426168	0.00740932	NA	NA	-1.47791	0.0954108	NA
Zt09_TU_1_01724	.	Not secreted	Choline sulfatase enzyme C terminal, Sulfatase	NA	0.0127838	0.0135733	0.00927072	NA	0.939658	0.878333	2.26629
Zt09_TU_1_01725	.	Not secreted	Peptidyl-tRNA hydrolase PTH2	NA	0.0168805	0.0185441	0.014142	NA	1.63398	0.793828	1.41201
Zt09_TU_1_01726	.	Not secreted	NA	0.0023311	0.0130868	0.00958002	0.00985402	-1.57741	0.949858	-0.166001	0.166453
Zt09_TU_1_01727	.	Not secreted	CLN3 protein	NA	0.00635691	0.00876342	0.00760571	NA	-1.27409	-0.0310214	-0.386021
Zt09_TU_1_01728	.	Not secreted	Neugrin, Histone deacetylation protein Rxt3	NA	0.00296895	0.00548878	0.00812264	NA	-2.29183	-1.21505	2.38024
Zt09_TU_1_01729	.	Not secreted	NA	NA	NA	0.00541918	0.00606212	NA	NA	1.27295	2.41642
Zt09_TU_1_01730	.	Not secreted	NA	NA	NA	NA	NA	NA	NA	NA	NA
Zt09_TU_1_01731	.	Not secreted	NA	0.00170217	0.0120168	0.0107255	0.0121359	-2.66632	0.600216	-0.255688	2.01174
Zt09_TU_1_01732	.	Not secreted	RasGEF domain, Uncharacterized protein conserved in bacteria (DUF2236), RasGEF N-terminal motif	0.000283692	0.00524446	0.00395445	0.00407657	-2.53285	-0.121615	0.110939	0.242515
Zt09_TU_1_01733	.	Not secreted	Bromodomain	0.00313915	0.00829664	0.00783689	0.00518384	2.64426	-0.157447	0.620917	0.112119
Zt09_TU_1_01734	.	Not secreted	NA	NA	NA	0.00342658	NA	NA	NA	-1.58932	NA
Zt09_TU_1_01735	.	Not secreted	Cytochrome P450	0.00469877	0.0103212	0.00654298	0.00442157	2.22609	0.79681	-0.877602	-0.632952
Zt09_TU_1_01736	.	Not secreted	HIT zinc finger	NA	0.0222514	0.027706	0.0167462	NA	0.602034	1.65307	0.686854
Zt09_TU_1_01737	.	Not secreted	Cytochrome c oxidase assembly protein CtaG/Cox11	NA	0.00901442	0.0131058	0.00633932	NA	0.404837	0.527362	0.22577
Zt09_TU_1_01738	.	Not secreted	NA	NA	0.00977836	0.0150192	0.00628267	NA	-1.10153	1.80774	-0.621604
Zt09_TU_1_01739	.	Secreted	NA	NA	0.0102706	0.00944772	0.00774838	NA	0.102965	-0.14289	1.75319
Zt09_TU_1_01740	.	Not secreted	NA	NA	0.0163237	0.0134662	0.0157622	NA	1.68737	1.01313	2.84502
Zt09_TU_1_01741	.	Not secreted	Glycosyl hydrolases family 31	NA	0.00361107	0.00395005	0.00430633	NA	-0.0944581	-0.179556	1.10672
Zt09_TU_1_01742	.	Not secreted	Sugar (and other) transporter	NA	0.00684221	0.00993084	0.0120636	NA	-1.29834	1.42133	3.61507
Zt09_TU_1_01743	.	Not secreted	RNA recognition motif. (a.k.a. RRM, RBD, or RNP domain)	NA	0.00782823	0.0066005	0.0118217	NA	-0.733805	0.367471	2.72908
Zt09_TU_1_01744	.	Not secreted	Tetratricopeptide repeat, HAT (Half-A-TPR) repeat	NA	0.00384063	0.00818019	0.00951148	NA	-1.40868	1.36313	3.54962
Zt09_TU_1_01745	.	Not secreted	snoRNA binding domain, fibrillarin, Prp31 C terminal domain	NA	0.00989681	0.017553	0.0215761	NA	-0.922798	1.18742	3.72082
Zt09_TU_1_01746	.	Secreted	Beta-lactamase	0.000624439	0.00244861	0.00551658	0.00803241	-2.47175	-1.47698	-1.07167	0.851778
Zt09_TU_1_01747	.	Secreted	NA	NA	0.0172067	0.0230254	0.00368981	NA	-0.343637	0.524374	-2.37739
Zt09_TU_1_01748	.	Not secreted	NUDIX domain	NA	0.00657902	0.00381235	NA	NA	-0.544372	-1.40382	NA
Zt09_TU_1_01749	.	Not secreted	NA	0.00969231	0.00762058	0.00710438	0.00396452	0.893001	-2.10652	-1.96686	-2.18236
Zt09_TU_1_01750	.	Not secreted	ADP-ribosylation factor family	NA	0.00811075	0.0157156	0.0120934	NA	0.392447	2.04752	1.5539
Zt09_TU_1_01751	.	Not secreted	Protein kinase domain	NA	0.0278569	0.036357	0.0175183	NA	1.06182	0.783842	0.0379834
Zt09_TU_1_01752	.	Not secreted	NA	NA	0.00606234	0.00335354	NA	NA	-1.90593	-1.34665	NA
Zt09_TU_1_01753	.	Not secreted	Mitochondrial carrier protein	NA	0.0117048	0.0185117	0.0128696	NA	-1.07921	-0.243603	-0.0625959
Zt09_TU_1_01754	.	Not secreted	NA	NA	NA	NA	NA	NA	NA	NA	NA
Zt09_TU_1_01755	.	Not secreted	NA	NA	NA	NA	NA	NA	NA	NA	NA
Zt09_TU_1_01756	.	Not secreted	NA	NA	0.00210313	NA	NA	NA	-2.0184	NA	NA
Zt09_TU_1_01757	.	Not secreted	GATA zinc finger	NA	0.00256143	0.00286198	0.00155474	NA	-1.75542	-1.70043	-0.0891906
Zt09_TU_1_01758	.	Not secreted	Glutamate-cysteine ligase	NA	0.0150597	0.0145961	0.0156148	NA	1.03459	1.43087	2.17952
Zt09_TU_1_01759	.	Not secreted	Platelet-activating factor acetylhydrolase, isoform II	NA	0.00266635	0.0142845	0.0126024	NA	-2.33227	-0.471008	2.48811
Zt09_TU_1_01760	.	Not secreted	Uncharacterized conserved protein (DUF2293)	NA	0.00542359	0.00686957	0.00471691	NA	-1.38068	-0.706259	-0.799123
Zt09_TU_1_01761	.	Not secreted	NA	0.00505906	0.0195038	0.0192556	0.0107478	-1.8017	0.501799	0.978694	1.13532
Zt09_TU_1_01762	.	Not secreted	Phosphomannose isomerase type I	0.00295475	0.0116967	0.0119946	0.00212184	-1.59815	0.795757	1.0259	-1.77152
Zt09_TU_1_01763	.	Not secreted	SGF29 tudor-like domain	NA	0.0139291	0.0126434	0.010407	NA	1.04833	1.80637	2.14299
Zt09_TU_1_01764	.	Not secreted	NA	0.000786594	0.00913704	0.0114273	0.0060463	-1.57216	-0.882966	-0.65391	-0.431434
Zt09_TU_1_01765	.	Not secreted	NA	NA	0.0026681	0.00963233	0.000639241	NA	-2.7556	-1.47532	-0.912359
Zt09_TU_1_01766	.	Not secreted	Argonaute linker 1 domain, Piwi domain	NA	0.000383073	NA	NA	NA	-2.44756	NA	NA
Zt09_TU_1_01767	.	Not secreted	Anp1	NA	0.00174653	0.00772896	NA	NA	-2.41643	1.00938	NA
Zt09_TU_1_01768	.	Not secreted	NA	NA	0.0113423	0.00607055	0.00699038	NA	1.41596	-0.868604	1.17115
Zt09_TU_1_01769	.	Secreted	NA	NA	0.00720202	0.00393489	0.00550158	NA	0.756781	-0.223678	1.24713
Zt09_TU_1_01770	.	Not secreted	Pyridine nucleotide-disulphide oxidoreductase	NA	0.00976548	NA	0.00950774	NA	0.755744	NA	3.05377
Zt09_TU_1_01771	.	Not secreted	Amidase, Haloacid dehalogenase-like hydrolase	NA	0.0143559	0.00808708	0.011013	NA	0.740875	-0.397284	0.371949
Zt09_TU_1_01772	.	Not secreted	NA	NA	0.00398984	NA	0.00543404	NA	-2.6697	NA	-1.72133
Zt09_TU_1_01773	.	Not secreted	NA	NA	0.00284369	0.00273594	0.00150829	NA	-1.96526	0.101074	-1.15483
Zt09_TU_1_01774	.	Not secreted	NA	NA	0.0147284	0.0254284	0.00836423	NA	-1.66649	0.503104	-0.177637
Zt09_TU_1_01775	.	Not secreted	Tim44-like domain	NA	0.00713141	0.0108922	NA	NA	-1.86056	-1.31365	NA
Zt09_TU_1_01776	.	Not secreted	Ribosomal protein S11	NA	0.00454536	0.00748608	NA	NA	-0.0559408	-1.00887	NA
Zt09_TU_1_01777	.	Secreted	NA	NA	0.0444096	0.0452185	0.0127181	NA	2.24889	0.66446	-1.56919
Zt09_TU_1_01778	.	Not secreted	PHD-finger, Protein kinase domain	NA	0.0112648	0.0121816	0.0128806	NA	-0.886525	-1.64287	2.23861
Zt09_TU_1_01779	Small secreted proteins	Secreted	NA	NA	0.0108863	0.00571839	NA	NA	-0.428421	-2.07329	NA
Zt09_TU_1_01780	.	Secreted	Peroxidase	NA	0.00521164	0.00791164	0.00345018	NA	0.145403	0.924669	0.0855624
Zt09_TU_1_01781	.	Not secreted	NA	NA	0.00677839	0.00476816	0.00620013	NA	1.12176	-0.0860234	1.49796
Zt09_TU_1_01782	.	Not secreted	Sterol methyltransferase C-terminal, Methyltransferase domain	0.00144532	0.00977028	0.0115024	0.00787739	-2.60127	0.97405	0.556733	2.40303
Zt09_TU_1_01783	.	Not secreted	Cytochrome P450	0.00272294	0.00544903	0.0183444	0.00308078	-2.72752	-1.63046	1.09768	-1.85171
Zt09_TU_1_01784	.	Not secreted	Cytochrome P450	0.00110482	0.0141547	0.0148852	0.0168993	-2.5762	-0.512722	-0.282358	0.91093
Zt09_TU_1_01785	.	Not secreted	NA	0.00295297	0.0151766	0.0121005	0.0118006	-2.83206	-0.3075	1.39663	0.0942063
Zt09_TU_1_01786	.	Not secreted	Peptidase A4 family	NA	0.00389829	NA	NA	NA	-0.483876	NA	NA
Zt09_TU_1_01787	.	Not secreted	NA	NA	NA	NA	NA	NA	NA	NA	NA
Zt09_TU_1_01788	.	Not secreted	Acyl-CoA dehydrogenase, C-terminal domain, Acyl-CoA dehydrogenase, N-terminal domain, Acyl-CoA dehydrogenase, middle domain	0.000968661	0.0048623	0.00506173	NA	-2.48926	-1.55096	-1.97909	NA
Zt09_TU_1_01789	.	Not secreted	Glycosyl transferases group 1, Starch synthase catalytic domain, Alpha amylase, catalytic domain	NA	0.0119247	0.0149051	0.00796853	NA	-0.838346	0.698132	0.288654
Zt09_TU_1_01790	.	Not secreted	Aldehyde dehydrogenase family	NA	0.0163243	0.0297373	0.00706162	NA	-0.741723	2.08809	-0.736395
Zt09_TU_1_01791	.	Secreted	Carboxylesterase family	NA	0.0155642	0.0169258	0.0129752	NA	0.718648	1.13907	1.88746
Zt09_TU_1_01792	.	Secreted	Ubiquitin family, Glycosyl hydrolase family 3 C-terminal domain, Fibronectin type III-like domain, Glycosyl hydrolase family 3 N terminal domain	0.000245024	0.00712116	0.00587004	0.00331222	-2.48926	-0.734761	-0.44456	0.371123
Zt09_TU_1_01793	.	Not secreted	NA	NA	NA	NA	NA	NA	NA	NA	NA
Zt09_TU_1_01794	.	Not secreted	NA	NA	NA	NA	NA	NA	NA	NA	NA
Zt09_TU_1_01795	.	Not secreted	Fungal specific transcription factor domain, Fungal Zn(2)-Cys(6) binuclear cluster domain	NA	0.00610704	0.00485127	0.00233278	NA	-1.0981	-1.3708	-1.72014
Zt09_TU_1_01796	.	Not secreted	Luciferase-like monooxygenase	NA	0.0158123	0.0108826	0.00245203	NA	0.0245835	-1.01767	-2.15688
Zt09_TU_1_01797	.	Secreted	NA	NA	0.00322577	0.00267801	NA	NA	-2.61711	-2.23316	NA
Zt09_TU_1_01798	.	Not secreted	Rhomboid family	NA	0.00101054	0.000919345	NA	NA	-1.88904	-1.19216	NA
Zt09_TU_1_01920	.	Not secreted	Nucleolar protein,Nop52	0.00296781	0.0231929	0.0271123	0.0233928	-1.53772	2.66728	0.633575	2.82854
Zt09_TU_1_01921	.	Secreted	Glycosyl hydrolases family 17	NA	0.0282207	0.0269315	0.0254469	NA	3.14706	2.95533	3.33117
Zt09_TU_1_01931	.	Not secreted	RNB domain, PIN domain	NA	0.00152291	0.00223928	0.0020678	NA	-2.06567	-1.24582	1.36914
Zt09_TU_1_01932	.	Not secreted	Chromatin remodelling complex Rsc7/Swp82 subunit	0.0108499	0.00534155	0.0103829	0.00421143	2.92617	0.665654	1.7694	1.61689
Zt09_TU_1_01939	.	Not secreted	ATP10 protein	0.00313891	0.00626593	0.00718997	0.00723311	-1.24051	-0.24944	1.45127	2.37748
Zt09_TU_1_01940	.	Not secreted	NA	NA	0.00612126	0.0364051	NA	NA	-2.7323	3.22052	NA
Zt09_TU_1_01941	.	Not secreted	NA	NA	NA	0.0124403	NA	NA	NA	2.02641	NA
Zt09_TU_1_01942	.	Not secreted	HMG (high mobility group) box	NA	0.00106996	0.00218637	NA	NA	-2.40518	-0.293653	NA
Zt09_TU_1_01943	.	Not secreted	Tetratricopeptide repeat	NA	NA	NA	NA	NA	NA	NA	NA
Zt09_TU_1_01944	.	Not secreted	RWD domain	NA	NA	0.00208372	NA	NA	NA	-2.25228	NA
Zt09_TU_1_01945	.	Not secreted	twin BRCT domain, Regulator of Ty1 transposition protein 107 BRCT domain	NA	0.00197189	0.00285513	0.000924207	NA	-2.15082	-1.23966	-2.1025
Zt09_TU_1_01948	.	Not secreted	Nuclear fragile X mental retardation-interacting protein 1 (NUFIP1), Zinc finger C-x8-C-x5-C-x3-H type (and similar)	0.00404494	0.0170745	0.0195657	0.0148383	-0.936456	0.431485	1.30566	1.39821
Zt09_TU_1_01949	.	Not secreted	Alpha/beta hydrolase family	0.0111549	0.0225897	0.0211953	0.0232247	0.927128	1.61426	1.1576	2.52322
Zt09_TU_1_01957	.	Not secreted	NA	NA	0.00156299	0.00437916	0.00303945	NA	-1.8226	-1.83297	0.634901
Zt09_TU_1_01958	.	Not secreted	Ankyrin repeats (3 copies), Heterokaryon incompatibility protein (HET)	0.00372349	0.00348308	0.00438169	0.00284283	2.24503	-1.17252	1.5459	0.476751
Zt09_TU_1_01959	.	Not secreted	NA	0.00581209	0.00918755	0.0056849	0.00875605	1.59925	0.342344	-0.314033	1.17094
Zt09_TU_1_01960	.	Not secreted	Sugar (and other) transporter	0.00797603	0.0139611	0.00940339	0.0118532	2.65687	1.31668	-0.762506	1.56743
Zt09_TU_1_01961	.	Not secreted	Zinc-binding dehydrogenase, Alcohol dehydrogenase GroES-like domain	0.00625454	0.0135852	0.0152064	0.0135479	-0.668338	0.0177915	0.618222	1.11567
Zt09_TU_1_01962	.	Not secreted	short chain dehydrogenase	0.0226061	0.0220863	0.0138549	0.0167732	2.26163	1.5664	-0.670053	1.96555
Zt09_TU_1_01963	.	Not secreted	Sugar (and other) transporter	0.0201975	0.0144717	0.0146132	0.0129404	1.51174	-0.276426	-0.25473	0.722813
Zt09_TU_1_01964	.	Not secreted	DAK2 domain, Dak1 domain	0.0315315	0.0389573	0.0310588	0.0310902	2.00394	1.81285	0.502363	1.78184
Zt09_TU_1_01965	.	Not secreted	short chain dehydrogenase	0.0215751	0.0361929	0.0270346	0.0282787	3.40057	2.15937	0.650032	2.49952
Zt09_TU_1_01966	Polyketide synthase gene	Not secreted	Male sterility protein, Beta-ketoacyl synthase, N-terminal domain, Methyltransferase domain, KR domain, Acyl transferase domain, Ketoacyl-synthetase C-terminal extension, Beta-ketoacyl synthase, C-terminal domain, Polyketide synthase dehydratase	NA	NA	NA	NA	NA	NA	NA	NA
Zt09_TU_1_01967	.	Not secreted	Cytochrome P450, Major Facilitator Superfamily	NA	NA	NA	NA	NA	NA	NA	NA
Zt09_TU_1_01968	.	Not secreted	Zinc-binding dehydrogenase	NA	NA	NA	NA	NA	NA	NA	NA
Zt09_TU_1_01969	.	Not secreted	short chain dehydrogenase	NA	0.0186511	0.0342708	0.0133993	NA	-0.306029	2.15362	-0.401754
Zt09_TU_1_01970	.	Not secreted	NA	NA	NA	NA	NA	NA	NA	NA	NA
Zt09_TU_1_01971	.	Not secreted	NA	NA	0.0085072	0.0180325	0.00462008	NA	-1.23824	1.66857	-1.23992
Zt09_TU_1_01972	.	Not secreted	Eukaryotic aspartyl protease	NA	NA	NA	NA	NA	NA	NA	NA
Zt09_TU_1_01973	.	Not secreted	Fungal specific transcription factor domain, Fungal Zn(2)-Cys(6) binuclear cluster domain	NA	0.000606264	0.000772374	NA	NA	-2.50828	-0.984515	NA
Zt09_TU_1_01974	.	Not secreted	Major Facilitator Superfamily	0.00844667	0.0133607	0.0174989	0.0127238	1.52486	1.12164	1.59746	1.01657
Zt09_TU_1_01975	.	Not secreted	Ammonium Transporter Family	0.00968776	0.0130919	0.0201784	0.00710174	2.76253	0.154686	1.18754	0.884112
Zt09_TU_1_01976	.	Not secreted	tRNA ligase kinase domain, Fungal tRNA ligase phosphodiesterase domain, RNA ligase	0.0273841	0.0321846	0.0276799	0.00890434	2.59722	1.61312	1.31136	-1.57505
Zt09_TU_1_01977	.	Not secreted	ADP-ribosylation factor family	0.0117347	0.0195086	0.0197894	0.016741	2.80628	2.23031	1.47765	2.08981
Zt09_TU_1_01978	.	Not secreted	Major Facilitator Superfamily	0.00771257	0.0240477	0.0267073	0.0245753	-1.11364	-0.430966	1.23166	0.686052
Zt09_TU_1_01979	.	Not secreted	delta endotoxin, N-terminal domain	0.00744979	0.0156611	0.0207997	0.014357	2.92377	-0.544384	0.948874	0.35002
Zt09_TU_1_01980	.	Not secreted	Ribosomal protein L1p/L10e family	NA	0.0041053	0.00532905	0.00186344	NA	0.681007	0.336079	-1.80099
Zt09_TU_1_01981	.	Not secreted	NA	0.0121317	0.0266635	0.0308863	0.00815599	2.73536	0.959218	0.701119	-1.29973
Zt09_TU_1_01982	.	Not secreted	G-patch domain, Protein of unknown function (DUF1604)	NA	0.0142463	0.0105723	0.0125758	NA	1.93668	-1.27889	3.63322
Zt09_TU_1_01983	.	Not secreted	Kinase associated domain 1, Protein kinase domain	NA	0.0091595	0.0064937	0.00391888	NA	2.46384	-0.474545	3.78883
Zt09_TU_1_01984	.	Not secreted	Cell differentiation family, Rcd1-like	0.0167688	0.0171266	0.0116546	0.0143454	2.91344	0.813651	-0.760791	0.516515
Zt09_TU_1_01985	.	Not secreted	NA	0.013057	0.0108526	0.00954115	0.00436655	3.08873	0.865723	-0.00941098	3.64285
Zt09_TU_1_01986	.	Not secreted	Tubulin/FtsZ family, GTPase domain, Tubulin C-terminal domain	0.00628227	0.00755506	0.00601535	0.00506224	2.85679	1.03927	0.0302575	1.40609
Zt09_TU_1_01987	.	Not secreted	homogentisate 1,2-dioxygenase	0.0125474	0.0227477	0.0276786	0.0186992	2.99779	1.07634	0.937978	1.78669
Zt09_TU_1_01988	.	Not secreted	Fumarylacetoacetase N-terminal, Fumarylacetoacetate (FAA) hydrolase family	0.00515643	0.027179	0.0261268	0.0229867	-1.21608	1.14401	0.398571	1.30047
Zt09_TU_1_01989	.	Not secreted	Cytochrome P450	0.00779831	0.0160011	0.0203357	0.0137911	2.62955	0.451065	0.935164	1.07427
Zt09_TU_1_01990	.	Not secreted	NA	NA	0.00394159	0.00698294	0.00538179	NA	-1.47371	-1.19281	-0.970054
Zt09_TU_1_02044	.	Not secreted	Guanine nucleotide exchange factor in Golgi transport N-terminal, C-terminal region of Mon2 protein, Dimerisation and cyclophilin-binding domain of Mon2	0.00152457	0.00453962	0.00666479	0.000574667	-2.76451	-2.21564	-1.48135	0.833508
Zt09_TU_1_02088	.	Not secreted	Tetratricopeptide repeat, NMDA receptor-regulated protein 1	0.0121551	0.0149619	0.0194568	0.0175015	2.75979	0.492634	1.47781	2.12394
Zt09_TU_2_00081	.	Not secreted	F-box domain	0.00715919	0.0104124	0.0118328	0.00181715	2.86016	-0.921641	0.252482	-2.01503
Zt09_TU_2_00082	.	Not secreted	NA	0.0223817	0.0251465	0.0227786	0.0230073	3.54116	1.20081	-0.0504706	1.94437
Zt09_TU_2_00083	.	Not secreted	Vacuolar protein sorting-associated protein 35	0.0126554	0.0139498	0.0129973	0.0158894	3.65805	-0.826796	0.457009	3.17936
Zt09_TU_2_00084	.	Not secreted	NA	0.0012921	0.0164097	0.0255969	0.0018262	-1.37824	-0.605143	0.440806	-1.15648
Zt09_TU_2_00085	Small secreted proteins	Secreted	NA	NA	NA	NA	NA	NA	NA	NA	NA
Zt09_TU_2_00086	.	Not secreted	Dihydrouridine synthase (Dus)	0.00861538	0.0330422	0.0254928	0.00648207	-1.72918	1.61494	0.491977	-1.45847
Zt09_TU_2_00098	.	Not secreted	NA	0.00657965	0.0189445	0.0188221	0.0131269	-0.945404	1.08468	1.11604	1.85912
Zt09_TU_2_00099	.	Not secreted	NA	NA	NA	NA	0.0143295	NA	NA	NA	1.76327
Zt09_TU_2_00100	.	Not secreted	NA	NA	NA	NA	NA	NA	NA	NA	NA
Zt09_TU_2_00101	.	Not secreted	NA	NA	NA	NA	0.00146051	NA	NA	NA	-1.70145
Zt09_TU_2_00102	.	Not secreted	Prolyl oligopeptidase family, Ribosomal subunit 39S	0.00199339	0.00160089	0.00491659	0.00822323	-0.12994	-2.55301	-1.1739	-0.208115
Zt09_TU_2_00103	.	Not secreted	Putative S-adenosyl-L-methionine-dependent methyltransferase	0.00537652	0.0201596	0.0208958	0.0114574	-0.769807	-0.117867	-0.187346	-0.420526
Zt09_TU_2_00104	.	Not secreted	Protein kinase domain	0.00540614	0.0143986	0.0163303	0.0187597	-1.51187	0.890379	0.573089	1.54329
Zt09_TU_2_00105	.	Not secreted	NA	NA	0.00830625	NA	0.0214147	NA	-0.294376	NA	-0.168727
Zt09_TU_2_00117	Non-ribosomal peptide synthetase	Not secreted	Phosphopantetheine attachment site, AMP-binding enzyme C-terminal domain, Condensation domain, AMP-binding enzyme	0.00103105	0.0120065	0.014023	0.00963676	-2.43138	-0.0226161	0.962646	0.861234
Zt09_TU_2_00151	.	Not secreted	Mitochondrial genome maintenance MGM101	0.00455109	0.0136961	0.0174401	0.0165901	-1.86738	0.988868	2.44563	1.68678
Zt09_TU_2_00152	.	Not secreted	Putative serine esterase (DUF676)	0.00338072	0.0167348	0.0173168	0.00644468	-2.43114	0.683894	0.545634	-0.751742
Zt09_TU_2_00153	.	Not secreted	NA	0.00770302	0.00648466	0.00629939	NA	0.154377	-0.494019	1.06567	NA
Zt09_TU_2_00154	.	Not secreted	Hydroxymethylglutaryl-coenzyme A synthase C terminal, Hydroxymethylglutaryl-coenzyme A synthase N terminal	0.0105346	0.00838453	0.00851257	0.0114391	1.21008	0.935477	1.12942	2.23044
Zt09_TU_2_00155	.	Not secreted	NA	0.00220907	0.0199187	0.0204591	NA	-2.34063	1.74895	2.78364	NA
Zt09_TU_2_00156	.	Not secreted	Thioesterase superfamily	0.00493878	0.0179532	0.0162669	0.00885649	1.80332	0.244729	0.0328393	1.94453
Zt09_TU_2_00157	.	Not secreted	NA	0.00828054	0.0200547	0.0153382	0.00235105	-0.734135	2.19011	1.38159	0.156614
Zt09_TU_2_00158	.	Not secreted	Protein HRI1	0.0183495	0.0341216	0.0290169	0.0149098	-0.353919	0.693601	0.551695	-0.175242
Zt09_TU_2_00159	.	Not secreted	NA	0.0215155	0.0335868	0.0296824	0.01898	-0.40175	0.927324	1.20558	1.81076
Zt09_TU_2_00161	.	Not secreted	Calcium-dependent channel, 7TM region, putative phosphate, Cytosolic domain of 10TM putative phosphate transporter, Late exocytosis, associated with Golgi transport	0.000675862	0.0130815	0.0179568	0.00384647	-2.60127	-0.12393	0.936786	-1.20592
Zt09_TU_2_00168	.	Not secreted	Dioxygenase, Catechol dioxygenase N terminus	NA	0.0116765	0.00459752	0.00241854	NA	-0.26057	-1.62886	0.482115
Zt09_TU_2_00169	.	Not secreted	Inositol monophosphatase family	NA	0.0154747	0.0104399	0.0153607	NA	0.0538557	0.265625	1.75728
Zt09_TU_2_00171	.	Not secreted	Sugar (and other) transporter	NA	0.0117069	0.00873519	NA	NA	-0.0125098	0.0852529	NA
Zt09_TU_2_00172	.	Not secreted	Oxidoreductase family, C-terminal alpha/beta domain, Oxidoreductase family, NAD-binding Rossmann fold	NA	0.0218119	0.0233755	0.00542696	NA	0.315444	0.943204	0.505173
Zt09_TU_2_00173	.	Not secreted	Xylose isomerase-like TIM barrel	NA	0.0132635	0.017479	0.0089867	NA	0.349831	1.43345	0.312095
Zt09_TU_2_00174	.	Not secreted	Type I 3-dehydroquinase, Shikimate / quinate 5-dehydrogenase, Shikimate dehydrogenase substrate binding domain, Shikimate kinase	NA	0.0157572	0.016744	0.00298004	NA	0.438798	0.672714	0.761028
Zt09_TU_2_00177	.	Not secreted	Ring finger domain	0.0054681	0.0186798	0.0214065	0.00285145	1.81604	0.70878	1.18728	2.39942
Zt09_TU_2_00278	.	Not secreted	NA	0.00151381	0.00352657	0.00659869	NA	-0.115058	-1.32254	0.738777	NA
Zt09_TU_2_00279	.	Not secreted	Dual specificity phosphatase, catalytic domain	NA	0.0098879	0.00690934	NA	NA	-0.524014	0.0479708	NA
Zt09_TU_2_00280	.	Not secreted	ATPase family associated with various cellular activities (AAA)	0.00473907	0.00925365	0.0118773	NA	2.24813	-0.540183	1.17624	NA
Zt09_TU_2_00281	.	Not secreted	NA	0.018653	0.0209498	0.0245597	NA	3.54206	0.247503	1.14984	NA
Zt09_TU_2_00282	.	Not secreted	RING-H2 zinc finger	0.00304711	0.00943705	0.00571284	NA	0.911546	-0.0871391	-0.262138	NA
Zt09_TU_2_00283	.	Not secreted	NA	NA	0.00258882	0.00141178	NA	NA	-2.23376	-1.52496	NA
Zt09_TU_2_00284	.	Secreted	Deoxyribonuclease NucA/NucB	NA	NA	NA	0.0111402	NA	NA	NA	3.527
Zt09_TU_2_00285	.	Not secreted	NA	NA	NA	NA	NA	NA	NA	NA	NA
Zt09_TU_2_00286	.	Secreted	NA	NA	NA	0.00278214	0.0362059	NA	NA	-0.682171	3.19049
Zt09_TU_2_00287	Small secreted proteins	Secreted	NA	NA	0.0108897	0.0184279	NA	NA	-0.944792	2.45174	NA
Zt09_TU_2_00288	.	Not secreted	Fringe-like	0.00908442	0.0222487	0.0252664	NA	1.29633	0.846741	1.61416	NA
Zt09_TU_2_00289	.	Not secreted	Mitochondrial carrier protein	NA	0.00863497	0.00661266	NA	NA	1.22457	1.33228	NA
Zt09_TU_2_00297	.	Not secreted	16S rRNA methyltransferase RsmF	NA	0.00328244	0.0120393	NA	NA	-2.71452	-0.570985	NA
Zt09_TU_2_00304	.	Not secreted	Tyrosyl-DNA phosphodiesterase	0.00543255	0.0155534	0.0144076	0.00721118	1.63834	0.493368	1.39087	1.31429
Zt09_TU_2_00312	.	Not secreted	Metallopeptidase family M24	NA	0.00201904	0.00316902	0.00669815	NA	-2.45997	-1.85133	0.786054
Zt09_TU_2_00313	.	Not secreted	Sugar (and other) transporter	NA	0.0030325	0.00358899	0.012599	NA	-2.4908	-2.52566	1.23627
Zt09_TU_2_00314	.	Not secreted	Heterokaryon incompatibility protein (HET)	NA	0.00291375	0.00399374	0.00979815	NA	-1.22057	-0.974765	0.00800705
Zt09_TU_2_00356	.	Not secreted	Pumilio-family RNA binding repeat	0.00951028	0.0116651	0.014649	0.00217294	2.09176	-0.184821	1.02933	-2.60683
Zt09_TU_2_00357	.	Not secreted	Peptidase family M1, ERAP1-like C-terminal domain	NA	0.00702722	0.00945058	0.00340262	NA	0.627452	2.166	-1.50864
Zt09_TU_2_00358	.	Not secreted	Bladder cancer-related protein BC10	0.0115974	0.0129168	0.0173815	NA	1.07221	0.649962	1.78298	NA
Zt09_TU_2_00359	.	Not secreted	Ras family	NA	0.00355155	0.00419338	NA	NA	-0.719734	0.879823	NA
Zt09_TU_2_00360	.	Not secreted	Ssl1-like, TFIIH C1-like domain	NA	0.00259298	0.020343	NA	NA	-1.7731	2.45238	NA
Zt09_TU_2_00361	.	Not secreted	NA	0.0165854	0.0102147	0.0224805	NA	2.92377	-0.719405	0.927514	NA
Zt09_TU_2_00362	.	Not secreted	FMN-dependent dehydrogenase, Cytochrome b5-like Heme/Steroid binding domain	0.0195056	0.0206846	0.0285861	NA	2.6994	0.395537	1.58373	NA
Zt09_TU_2_00363	.	Not secreted	NUDIX domain	0.00712809	0.0129312	0.01133	0.00150857	2.0444	1.51963	1.13764	-1.66838
Zt09_TU_2_00406	.	Not secreted	NA	NA	0.00494602	0.00875481	NA	NA	0.262977	-1.5905	NA
Zt09_TU_2_00408	.	Not secreted	IPP transferase	NA	0.0166078	0.029156	0.0065656	NA	-0.744356	1.6581	1.95904
Zt09_TU_2_00416	.	Not secreted	Domain of unknown function (DUF4211)	NA	0.00127765	0.00613662	0.00352734	NA	-2.61499	-1.01852	-0.440914
Zt09_TU_2_00417	.	Not secreted	Scavenger mRNA decapping enzyme C-term binding, C2HE / C2H2 / C2HC zinc-binding finger	NA	NA	NA	NA	NA	NA	NA	NA
Zt09_TU_2_00418	.	Not secreted	NA	0.00529965	0.00407995	0.00711887	0.0027865	0.812059	-0.734208	0.178668	-1.40904
Zt09_TU_2_00425	.	Not secreted	Urm1 (Ubiquitin related modifier)	NA	NA	NA	0.0165371	NA	NA	NA	3.25985
Zt09_TU_2_00426	.	Not secreted	Homeobox domain	NA	0.000909809	NA	0.00507996	NA	-2.26639	NA	0.388955
Zt09_TU_2_00427	.	Not secreted	C4-type zinc-finger of DNA polymerase delta, DNA polymerase family B, exonuclease domain, DNA polymerase family B	NA	0.00221308	0.00233502	0.0072732	NA	-1.6085	1.03654	0.014608
Zt09_TU_2_00438	.	Not secreted	NA	NA	0.00359294	0.00506485	0.00115265	NA	-0.575546	-2.32846	0.44149
Zt09_TU_2_00439	.	Not secreted	Zinc finger, C3HC4 type (RING finger)	NA	0.00309358	0.00211563	NA	NA	-2.03112	-2.53367	NA
Zt09_TU_2_00440	.	Not secreted	DNA polymerase family A	NA	0.00357186	0.00724015	0.00516128	NA	-2.0922	0.194042	0.889328
Zt09_TU_2_00457	.	Not secreted	CorA-like Mg2+ transporter protein	NA	0.0063977	0.00594569	NA	NA	-0.0902274	1.14004	NA
Zt09_TU_2_00458	.	Not secreted	NA	NA	0.00789565	0.00241499	NA	NA	1.27464	-1.94977	NA
Zt09_TU_2_00459	.	Not secreted	Mitochondrial distribution and morphology protein 10	NA	0.00958367	0.00434229	NA	NA	1.33613	-0.754031	NA
Zt09_TU_2_00460	.	Not secreted	NA	NA	0.0143505	0.014127	0.0123368	NA	2.24503	3.19131	2.80434
Zt09_TU_2_00461	.	Not secreted	NA	NA	0.023788	0.0239999	0.0295334	NA	2.67849	2.59647	2.98891
Zt09_TU_2_00593	.	Not secreted	Dehydratase family	0.00958444	0.0287028	0.0323669	0.00759022	0.794695	0.64671	0.901938	1.77761
Zt09_TU_2_00666	.	Not secreted	Phospholipase/Carboxylesterase	0.00954861	0.0151408	0.0178902	NA	0.594415	2.72193	0.67767	NA
Zt09_TU_2_00667	.	Not secreted	Cytidine and deoxycytidylate deaminase zinc-binding region	0.00510755	0.0144171	0.0177289	0.000437701	-1.15823	2.30821	1.19087	-2.58014
Zt09_TU_2_00668	.	Not secreted	Prephenate dehydrogenase	0.00826436	0.0155898	0.0198154	0.00372467	-0.103465	1.83761	2.27096	1.25703
Zt09_TU_2_00669	.	Not secreted	Ribosomal protein S11	0.00653171	0.00668043	0.0101801	NA	-0.274408	-1.2025	0.643985	NA
Zt09_TU_2_00670	.	Not secreted	Ubiquitin-conjugating enzyme	0.00530042	0.00761152	0.00765646	NA	1.58973	0.440529	1.88164	NA
Zt09_TU_2_00671	.	Not secreted	NA	0.0137883	0.0133912	0.0153212	0.0125526	0.444168	0.950642	0.776773	1.39492
Zt09_TU_2_00672	Small secreted proteins	Secreted	NA	NA	0.00481316	NA	NA	NA	-0.0385055	NA	NA
Zt09_TU_2_00673	.	Secreted	Fungal hydrophobin	0.0140925	0.0148507	0.00398456	NA	1.2702	0.988805	-1.44496	NA
Zt09_TU_2_00674	.	Not secreted	His Kinase A (phospho-acceptor) domain, Response regulator receiver domain, Histidine kinase-, DNA gyrase B-, and HSP90-like ATPase	0.00387508	0.00438377	0.00527509	0.00134655	1.12701	-0.105449	0.520276	-0.351244
Zt09_TU_2_00675	.	Not secreted	NA	NA	0.00915134	0.00738705	0.0102977	NA	-1.27753	-0.638692	2.17633
Zt09_TU_2_00676	.	Not secreted	NA	NA	0.00993498	NA	0.0259197	NA	-1.21738	NA	3.10842
Zt09_TU_2_00677	.	Not secreted	alpha/beta hydrolase fold	NA	0.00425573	0.0028654	NA	NA	0.0821549	-0.521841	NA
Zt09_TU_2_00678	.	Not secreted	Nucleotidyltransferase	NA	0.00945731	0.00504368	0.0153037	NA	1.40157	-1.42191	1.30842
Zt09_TU_2_00679	.	Not secreted	XPG domain containing	NA	0.00206638	0.0010248	0.0131945	NA	-1.66904	-0.984515	1.00465
Zt09_TU_2_00680	.	Secreted	Pro-kumamolisin, activation domain, Subtilase family	NA	0.00410933	0.00289746	0.0121565	NA	-1.13541	-0.871086	2.21779
Zt09_TU_2_00681	.	Not secreted	NA	NA	0.00670043	NA	0.0239309	NA	-0.247169	NA	1.78537
Zt09_TU_2_00682	.	Not secreted	NADH:flavin oxidoreductase / NADH oxidase family	0.00621058	0.00545789	0.00135013	0.0199643	0.718436	0.0813646	-2.26019	2.73921
Zt09_TU_2_00683	.	Not secreted	NA	NA	0.00342216	NA	0.0182487	NA	-2.75298	NA	2.14809
Zt09_TU_2_00684	.	Not secreted	Arginosuccinate synthase	NA	NA	NA	NA	NA	NA	NA	NA
Zt09_TU_2_00685	.	Not secreted	Methyltransferase domain, Major Facilitator Superfamily	NA	0.00254341	0.000748133	0.00155338	NA	-2.35556	-1.16839	0.398001
Zt09_TU_2_00686	.	Not secreted	Methyltransferase domain	NA	0.000864998	NA	NA	NA	-2.18399	NA	NA
Zt09_TU_2_00687	.	Not secreted	NA	NA	0.00144896	NA	0.011369	NA	-2.18319	NA	1.34738
Zt09_TU_2_00688	.	Not secreted	NA	NA	0.000944911	NA	0.00921831	NA	-2.52267	NA	1.47387
Zt09_TU_2_00689	.	Not secreted	NA	NA	NA	NA	NA	NA	NA	NA	NA
Zt09_TU_2_00690	.	Not secreted	NA	NA	NA	NA	0.0166042	NA	NA	NA	3.56442
Zt09_TU_2_00691	.	Not secreted	NA	NA	NA	NA	0.0176203	NA	NA	NA	2.67165
Zt09_TU_2_00692	.	Not secreted	NA	NA	NA	NA	0.0194132	NA	NA	NA	2.90413
Zt09_TU_2_00693	.	Not secreted	Protein of unknown function (DUF3500)	NA	0.000771031	NA	0.00991182	NA	-2.4381	NA	1.25456
Zt09_TU_2_00694	.	Not secreted	NA	NA	NA	NA	NA	NA	NA	NA	NA
Zt09_TU_2_00695	.	Not secreted	AAA ATPase domain	0.00417014	0.00499596	0.00421633	NA	2.02947	0.824584	1.10239	NA
Zt09_TU_2_00696	.	Not secreted	DASH complex subunit Dad4	NA	NA	NA	NA	NA	NA	NA	NA
Zt09_TU_2_00697	.	Not secreted	Sec63 Brl domain, Helicase conserved C-terminal domain, DEAD/DEAH box helicase	0.00054825	0.000831378	0.00061635	0.00756515	0.800437	-1.91583	-0.308033	1.07289
Zt09_TU_2_00698	.	Not secreted	NAD dependent epimerase/dehydratase family	0.00443262	0.00471803	0.00455468	0.0135946	2.4411	-0.082909	1.2976	0.551096
Zt09_TU_2_00699	.	Not secreted	NA	0.00690958	0.00684427	0.00672938	NA	2.95881	-0.0696854	1.22083	NA
Zt09_TU_2_00700	.	Not secreted	NA	NA	0.00167322	0.00531497	0.0194898	NA	-1.66219	-2.54131	3.67825
Zt09_TU_2_00701	.	Not secreted	NA	0.0168676	0.0263869	0.022135	0.00933622	2.34763	0.541141	0.615373	1.23218
Zt09_TU_2_00702	.	Not secreted	Cytochrome P450	NA	0.00821448	0.00667467	0.0112914	NA	0.764667	0.245827	1.60509
Zt09_TU_2_00703	.	Not secreted	NA	NA	0.0125987	0.0190916	0.00290648	NA	-0.0893429	1.51374	-1.81113
Zt09_TU_2_00704	.	Not secreted	NA	NA	0.0103819	0.0114044	0.00220703	NA	1.40526	1.46556	0.747837
Zt09_TU_2_00705	.	Not secreted	NA	NA	0.00838742	0.0106762	0.00610398	NA	0.337045	-0.0998531	1.64057
Zt09_TU_2_00706	.	Not secreted	NA	0.00417514	0.00913104	0.0134813	NA	2.48647	-0.51258	0.498481	NA
Zt09_TU_2_00707	.	Not secreted	NA	0.00318265	0.0140805	0.0143824	0.00356483	-0.276093	1.95253	1.50433	0.880684
Zt09_TU_2_00948	.	Not secreted	Telomeric single stranded DNA binding POT1/CDC13, ssDNA-binding domain of telomere protection protein	NA	0.0210519	0.0206001	0.0102465	NA	1.52071	1.35524	0.942576
Zt09_TU_2_00949	.	Not secreted	Armadillo/beta-catenin-like repeat, Atypical Arm repeat, Importin beta binding domain	NA	0.00605289	0.00697221	0.00666374	NA	0.540572	0.453815	2.46844
Zt09_TU_2_00950	.	Not secreted	Major Facilitator Superfamily	NA	0.0065797	0.0153043	0.00496242	NA	-0.199004	1.80398	0.254229
Zt09_TU_2_00951	.	Not secreted	SpoU rRNA Methylase family	0.00772235	0.0137341	0.014813	0.00335309	-0.408947	0.946538	1.59203	-0.908682
Zt09_TU_2_00952	.	Not secreted	Kinesin motor domain	NA	0.00669581	NA	0.00326613	NA	1.95611	NA	0.260112
Zt09_TU_2_00953	Small secreted proteins	Secreted	NA	NA	0.00763802	NA	NA	NA	-0.347514	NA	NA
Zt09_TU_2_00954	.	Not secreted	Enoyl-CoA hydratase/isomerase	0.0181954	0.0334434	0.0306333	NA	-0.0274535	2.80802	2.25344	NA
Zt09_TU_2_00955	.	Not secreted	Elongation factor Tu domain 2, Elongation factor Tu GTP binding domain, Elongation factor Tu C-terminal domain	0.00625041	0.0122739	0.0100362	NA	0.717323	2.47022	1.15547	NA
Zt09_TU_2_00956	.	Not secreted	Phosducin, PLD-like domain, Phospholipase D Active site motif	0.00379114	0.00530568	0.00449598	0.0105245	-0.724661	-0.946218	-1.1767	0.736356
Zt09_TU_2_00957	.	Not secreted	WD domain, G-beta repeat	NA	NA	NA	0.00224454	NA	NA	NA	-1.76279
Zt09_TU_2_00958	.	Not secreted	Ribosomal protein S14p/S29e	NA	NA	NA	NA	NA	NA	NA	NA
Zt09_TU_2_00959	.	Not secreted	Domain of unknown function (DUF4604)	NA	0.00203163	NA	0.0157054	NA	-2.15096	NA	1.97799
Zt09_TU_2_00960	.	Not secreted	Sugar (and other) transporter	NA	0.00481543	0.00105844	0.00208263	NA	-2.55231	-1.80704	-1.24754
Zt09_TU_2_00961	.	Not secreted	RNA polymerase III RPC4	NA	0.000924403	0.000549999	0.00806413	NA	-2.09114	-2.02277	0.447731
Zt09_TU_2_00962	.	Not secreted	NA	NA	0.000902052	0.00171572	0.00821794	NA	-2.05441	-1.25586	0.395231
Zt09_TU_2_00963	.	Not secreted	TATA-binding protein interacting (TIP20)	NA	0.000205606	NA	0.0059507	NA	-2.35399	NA	1.4039
Zt09_TU_2_00964	.	Secreted	NA	NA	0.000856118	0.000846324	0.00697623	NA	-1.92065	-1.2963	1.49887
Zt09_TU_2_00965	.	Not secreted	SBF-like CPA transporter family (DUF4137)	NA	NA	0.00701462	0.00303452	NA	NA	-1.62476	2.08642
Zt09_TU_2_00966	.	Not secreted	NA	NA	0.00211807	0.00490394	0.00534622	NA	-2.35878	-0.751066	1.49684
Zt09_TU_2_00967	.	Not secreted	NA	NA	NA	NA	0.00569194	NA	NA	NA	-1.45197
Zt09_TU_2_00968	.	Not secreted	Alcohol dehydrogenase GroES-like domain, Zinc-binding dehydrogenase	NA	NA	0.00674843	0.0019221	NA	NA	-1.54465	-0.803407
Zt09_TU_2_00969	.	Secreted	NA	NA	0.00585628	0.0258488	NA	NA	-2.1104	-0.644028	NA
Zt09_TU_2_00970	.	Not secreted	Ras family	0.00549231	0.00903134	0.00593116	0.00433623	-0.00713349	1.63033	-0.672313	-0.679166
Zt09_TU_2_00971	.	Not secreted	Histone-binding protein RBBP4 or subunit C of CAF1 complex, WD domain, G-beta repeat	NA	0.00501159	0.00419107	0.0158506	NA	-1.66433	-0.83323	2.77054
Zt09_TU_2_00972	.	Not secreted	SAM domain (Sterile alpha motif), Ras association (RalGDS/AF-6) domain	NA	0.00144914	0.00193507	0.00947853	NA	-1.60429	-0.186916	1.53566
Zt09_TU_2_00973	.	Not secreted	Aspartyl protease	NA	0.000963219	NA	NA	NA	-2.42342	NA	NA
Zt09_TU_2_00974	.	Not secreted	NA	NA	NA	0.0129444	NA	NA	NA	0.160006	NA
Zt09_TU_2_00975	.	Not secreted	Alpha and gamma adaptin binding protein p34	NA	0.0067277	0.0162694	NA	NA	-1.81567	0.267521	NA
Zt09_TU_2_00976	.	Not secreted	Mitochondrial PGP phosphatase	NA	NA	NA	0.00406822	NA	NA	NA	1.35809
Zt09_TU_2_00977	.	Not secreted	NA	NA	0.00157445	NA	NA	NA	-2.18399	NA	NA
Zt09_TU_2_00978	.	Not secreted	Chitin synthase III catalytic subunit	NA	0.00194774	0.00502407	0.00205547	NA	-2.59255	-1.3395	0.081404
Zt09_TU_2_00979	.	Not secreted	GlcNAc-PI de-N-acetylase	NA	0.00446058	0.00620464	0.00274134	NA	-2.2782	-2.0693	1.07393
Zt09_TU_2_00980	Cell wall degrading enzymes	Secreted	Hemicellulase (Glycosyl hydrolase family 62)	NA	0.00436493	0.00128649	0.0132243	NA	-1.68844	-2.34197	2.36025
Zt09_TU_2_00981	.	Not secreted	ATP-NAD kinase	NA	NA	0.00217097	NA	NA	NA	-0.806371	NA
Zt09_TU_2_00982	.	Not secreted	Las1-like	0.00302425	0.00953054	0.00760818	0.0121028	-0.529408	0.962695	-1.12535	2.67951
Zt09_TU_2_00983	.	Not secreted	Transport protein particle (TRAPP) component	NA	0.0188575	0.00989838	0.00673132	NA	1.16016	-0.370201	3.03671
Zt09_TU_2_00984	.	Not secreted	Uncharacterized protein conserved in bacteria (DUF2263)	NA	0.000705563	0.00126089	NA	NA	-2.17379	-1.64351	NA
Zt09_TU_2_00985	.	Not secreted	Mitochondrial carrier protein	NA	NA	NA	0.00884612	NA	NA	NA	1.08854
Zt09_TU_2_00986	.	Not secreted	short chain dehydrogenase	NA	NA	0.00789942	0.00838513	NA	NA	0.16765	2.2526
Zt09_TU_2_00987	.	Not secreted	Fungal specific transcription factor domain	NA	NA	0.00553425	0.00899102	NA	NA	1.76461	1.56911
Zt09_TU_2_00988	.	Not secreted	Phosphoribulokinase / Uridine kinase family	NA	0.00117866	NA	0.012279	NA	-2.41347	NA	1.40718
Zt09_TU_2_00989	.	Not secreted	short chain dehydrogenase	NA	0.000866292	NA	0.00307027	NA	-2.23212	NA	0.755831
Zt09_TU_2_00990	.	Not secreted	Sugar (and other) transporter	NA	NA	NA	0.00252728	NA	NA	NA	-0.271296
Zt09_TU_2_00991	.	Not secreted	NA	NA	NA	NA	0.00374341	NA	NA	NA	-0.0946207
Zt09_TU_2_00992	.	Not secreted	WD domain, G-beta repeat	NA	NA	NA	NA	NA	NA	NA	NA
Zt09_TU_2_00993	.	Not secreted	NA	NA	0.000382061	NA	0.00263723	NA	-2.37207	NA	1.08692
Zt09_TU_2_00994	.	Not secreted	OHCU decarboxylase	NA	0.000704225	0.00149872	0.0084033	NA	-2.31871	-2.29198	1.05695
Zt09_TU_2_00995	.	Not secreted	Cryptococcal mannosyltransferase 1	NA	NA	0.00558292	NA	NA	NA	-1.61728	NA
Zt09_TU_2_00996	.	Not secreted	Aminotransferase class I and II	NA	0.000424525	NA	0.000839042	NA	-2.14663	NA	-1.92318
Zt09_TU_2_00997	.	Not secreted	NA	NA	0.00102478	0.00152307	0.00219302	NA	-1.31011	-1.50326	-0.95481
Zt09_TU_2_00998	.	Not secreted	Mpv17 / PMP22 family	NA	NA	NA	0.00231026	NA	NA	NA	-1.9454
Zt09_TU_2_00999	.	Not secreted	SprT-like family	NA	0.000831622	0.00153665	0.00287111	NA	-2.61356	-2.16273	0.278751
Zt09_TU_2_01000	.	Not secreted	NA	NA	NA	NA	0.0099222	NA	NA	NA	2.86086
Zt09_TU_2_01001	.	Not secreted	NA	NA	NA	0.00142313	0.00657702	NA	NA	-2.09355	0.554945
Zt09_TU_2_01002	.	Not secreted	Squalene/phytoene synthase	NA	NA	NA	0.0106484	NA	NA	NA	2.8741
Zt09_TU_2_01003	.	Not secreted	Helicase conserved C-terminal domain, SNF2 family N-terminal domain, HIRAN domain, Zinc finger, C3HC4 type (RING finger)	NA	0.000276634	0.000302886	0.00988232	NA	-2.41347	-2.02277	0.635414
Zt09_TU_2_01004	.	Not secreted	Citrate transporter	NA	NA	0.000643847	0.00549364	NA	NA	-1.4585	1.65202
Zt09_TU_2_01005	.	Not secreted	NA	NA	0.000568916	NA	0.0132749	NA	-2.02509	NA	0.886342
Zt09_TU_2_01006	.	Not secreted	IPT/TIG domain, Ankyrin repeats (many copies)	NA	0.000265938	0.000404244	0.00985208	NA	-2.41347	-2.13545	3.25586
Zt09_TU_2_01007	.	Not secreted	NA	NA	0.00118545	0.000918985	0.0131164	NA	-2.10432	-2.0133	1.63523
Zt09_TU_2_01008	.	Not secreted	NA	NA	NA	0.00251405	0.00629662	NA	NA	-2.23316	1.41663
Zt09_TU_2_01009	.	Not secreted	NA	NA	NA	0.00111427	0.00295798	NA	NA	-2.09545	-1.32115
Zt09_TU_2_01010	.	Not secreted	short chain dehydrogenase	NA	NA	NA	0.0101468	NA	NA	NA	1.63434
Zt09_TU_2_01011	.	Not secreted	Lung seven transmembrane receptor	0.00137713	0.00423556	0.00435566	0.00101945	-0.639303	-2.21964	-1.49576	-1.10243
Zt09_TU_2_01012	.	Not secreted	Domain of unknown function (DUF4112)	NA	0.00719748	0.00522336	NA	NA	-0.245746	0.233197	NA
Zt09_TU_2_01013	.	Not secreted	Velvet factor	NA	0.00601108	0.00127788	0.00187018	NA	1.26741	-1.38534	-1.31611
Zt09_TU_2_01014	.	Not secreted	NA	NA	0.00403456	0.00476858	NA	NA	-2.37044	-2.23316	NA
Zt09_TU_2_01015	.	Secreted	FAD binding domain, Berberine and berberine like	0.0119784	0.0146193	0.00861649	0.0103324	2.18715	2.6093	-0.311952	2.20235
Zt09_TU_2_01016	.	Not secreted	Major Facilitator Superfamily	NA	0.00302588	0.00835101	0.00344323	NA	-1.72588	2.31306	0.787069
Zt09_TU_2_01017	.	Secreted	Cellulase (glycosyl hydrolase family 5)	NA	0.00722149	0.00595473	0.0102916	NA	-0.940199	-1.44528	1.71204
Zt09_TU_2_01018	.	Not secreted	Major Facilitator Superfamily	NA	0.00246391	0.00274123	0.00855408	NA	-1.11638	-1.17298	1.96795
Zt09_TU_2_01019	.	Not secreted	Acyl CoA binding protein	NA	NA	NA	0.00447401	NA	NA	NA	0.81903
Zt09_TU_2_01020	.	Not secreted	short chain dehydrogenase	NA	NA	NA	0.0169081	NA	NA	NA	3.18855
Zt09_TU_2_01021	.	Not secreted	SAF domain	NA	0.00108621	0.0037604	0.00559431	NA	-2.18797	1.93024	0.932627
Zt09_TU_2_01022	.	Not secreted	Carbon-nitrogen hydrolase	0.00417395	0.000801687	NA	0.00960131	1.62066	-2.1307	NA	1.90628
Zt09_TU_2_01023	.	Not secreted	Haem-containing dehydratase	NA	NA	0.005298	0.0120844	NA	NA	2.71191	2.37005
Zt09_TU_2_01024	.	Not secreted	NA	NA	NA	0.00100413	0.01151	NA	NA	-0.939373	0.754466
Zt09_TU_2_01025	.	Not secreted	PPR repeat family, Pentatricopeptide repeat domain	0.00233994	0.00491894	0.00345324	0.00873517	1.74166	1.114	0.66271	0.940592
Zt09_TU_2_01026	.	Not secreted	Histidine phosphatase superfamily (branch 2)	0.00387578	0.0175443	0.0187559	0.00565917	2.0333	2.17495	2.63998	-0.373716
Zt09_TU_2_01027	.	Not secreted	FYVE zinc finger	NA	0.0118501	0.0113535	NA	NA	1.00589	2.37273	NA
Zt09_TU_2_01028	.	Not secreted	GMC oxidoreductase, GMC oxidoreductase	NA	0.00910431	0.0109414	0.0110059	NA	0.501536	1.03169	2.75089
Zt09_TU_2_01029	.	Not secreted	NA	NA	0.011744	0.013096	0.0130029	NA	0.0616209	0.761974	2.2142
Zt09_TU_2_01030	.	Not secreted	DEAD/DEAH box helicase, Helicase conserved C-terminal domain	0.00141043	0.011391	0.0190923	0.00419871	-0.203644	-0.659933	1.48183	0.454222
Zt09_TU_2_01031	.	Not secreted	Choline/ethanolamine kinase, Choline kinase N terminus	NA	0.00578187	0.00487848	0.0029243	NA	-1.08766	-1.53312	0.259405
Zt09_TU_2_01032	.	Not secreted	NA	0.016303	0.0151462	0.0134637	0.00951149	1.55811	1.12427	-0.056912	-0.429033
Zt09_TU_2_01033	.	Not secreted	NA	NA	NA	NA	0.027857	NA	NA	NA	1.43987
Zt09_TU_2_01034	.	Not secreted	NA	NA	NA	0.000913204	0.00809238	NA	NA	-1.57723	1.97318
Zt09_TU_2_01035	.	Not secreted	LSM domain	NA	NA	NA	NA	NA	NA	NA	NA
Zt09_TU_2_01036	.	Not secreted	NA	NA	0.00323093	0.00660969	0.0170657	NA	-1.42622	0.166723	0.120675
Zt09_TU_2_01037	.	Not secreted	Serine hydrolase (FSH1)	NA	0.0073743	0.0202697	0.0145863	NA	-1.6062	2.46945	2.98338
Zt09_TU_2_01038	.	Not secreted	Spt20 family	0.00141961	0.00902168	0.00694704	0.00317776	-0.72336	0.790632	-0.500549	0.189689
Zt09_TU_2_01039	.	Not secreted	NA	NA	0.00198085	0.00226144	0.00509808	NA	-1.96933	-1.48159	0.0516402
Zt09_TU_2_01040	.	Not secreted	Synaptobrevin, Regulated-SNARE-like domain	0.000605552	0.00691272	0.0125951	0.00766964	-2.26221	-1.38178	0.894598	-0.85985
Zt09_TU_2_01041	.	Not secreted	Anthranilate synthase component I, N terminal region, Glutamine amidotransferase class-I, chorismate binding enzyme	0.015234	0.026199	0.022243	0.0107522	2.88419	1.82724	0.100964	0.346256
Zt09_TU_2_01042	.	Not secreted	NA	NA	NA	NA	0.0276676	NA	NA	NA	1.66292
Zt09_TU_2_01043	.	Not secreted	NA	0.00229559	0.0200262	0.016841	0.0103827	-1.17968	1.98908	0.790111	0.546893
Zt09_TU_2_01044	.	Not secreted	Cyclin, N-terminal domain	NA	0.0132855	0.0153018	0.00358735	NA	-0.829263	1.80107	1.25371
Zt09_TU_2_01045	.	Not secreted	Transcriptional regulation of mitochondrial recombination	0.00596425	0.00396569	0.00759178	0.0189382	3.54993	-1.89051	0.460583	1.26598
Zt09_TU_2_01046	.	Not secreted	NA	NA	NA	NA	0.00455993	NA	NA	NA	-0.557882
Zt09_TU_2_01047	.	Not secreted	PAP2 superfamily	0.0237598	0.0106893	0.00841942	0.00376761	3.69086	-2.08662	-1.40142	-0.495693
Zt09_TU_2_01048	.	Not secreted	IBR domain, a half RING-finger domain, RWD domain	NA	0.0080693	NA	0.00364368	NA	-0.812623	NA	1.05909
Zt09_TU_2_01049	.	Not secreted	NA	NA	0.00368382	NA	0.00342466	NA	-1.17195	NA	0.62142
Zt09_TU_2_01050	.	Not secreted	NA	NA	0.000661442	0.000737796	0.0124759	NA	-2.2451	-1.91894	2.75711
Zt09_TU_2_01051	.	Not secreted	NA	NA	NA	NA	0.0112453	NA	NA	NA	1.59183
Zt09_TU_2_01052	.	Not secreted	RF-1 domain	NA	NA	NA	0.0074272	NA	NA	NA	0.524356
Zt09_TU_2_01053	.	Not secreted	NA	NA	NA	NA	0.006018	NA	NA	NA	-0.962829
Zt09_TU_2_01054	.	Not secreted	BTB/POZ domain	NA	0.00199006	0.00377153	0.0123506	NA	-1.47687	0.108289	2.48375
Zt09_TU_2_01055	.	Not secreted	Fungal specific transcription factor domain, Coenzyme A transferase	NA	0.00854579	0.00830495	0.00114864	NA	-1.71686	-1.72655	-0.640133
Zt09_TU_2_01056	.	Not secreted	NmrA-like family	NA	0.00509056	0.00826914	0.0079585	NA	-1.94732	-1.02153	0.811926
Zt09_TU_2_01057	.	Not secreted	NA	NA	0.000573112	0.000701315	0.00712134	NA	-1.96399	-2.34973	2.17371
Zt09_TU_2_01058	.	Not secreted	NA	NA	NA	NA	NA	NA	NA	NA	NA
Zt09_TU_2_01059	.	Not secreted	NA	NA	0.00388008	0.00321143	0.00672548	NA	0.209213	-0.85977	3.00548
Zt09_TU_2_01060	.	Not secreted	pfkB family carbohydrate kinase	NA	0.00151476	0.0019818	0.00911647	NA	-1.45847	-1.29944	1.95015
Zt09_TU_2_01061	.	Not secreted	NA	NA	0.00449589	NA	0.0127194	NA	-1.55767	NA	3.15835
Zt09_TU_2_01062	.	Not secreted	cAMP phosphodiesterases class-II	0.00140429	0.000673761	0.000823892	0.00395107	-0.782036	-2.49758	-2.28105	0.969313
Zt09_TU_2_01063	.	Not secreted	Ribosomal protein S9/S16	0.00362091	0.00696773	NA	0.00823925	-1.36664	-0.708028	NA	3.12262
Zt09_TU_2_01064	.	Not secreted	Glutathione S-transferase, C-terminal domain, Glutathione S-transferase, N-terminal domain, Elongation factor 1 gamma, conserved domain	NA	0.00235679	NA	0.0182948	NA	-1.16717	NA	4.07604
Zt09_TU_2_01065	.	Not secreted	Apc13p protein	NA	0.00411776	0.00839614	0.0138383	NA	-1.512	-0.331548	1.08135
Zt09_TU_2_01066	.	Not secreted	Glycolipid 2-alpha-mannosyltransferase	0.000522317	0.00115015	0.00480632	0.0128318	-2.34784	-2.01888	0.00986539	2.88804
Zt09_TU_2_01067	.	Not secreted	Zinc-binding dehydrogenase, Alcohol dehydrogenase GroES-like domain	0.00563739	0.0146985	0.0222045	0.00378022	-1.6912	-0.884021	0.47304	-0.518873
Zt09_TU_2_01068	.	Not secreted	Sugar (and other) transporter	0.00310313	0.0122891	0.0100198	0.01277	-1.21761	1.16338	0.245589	0.895024
Zt09_TU_2_01069	.	Not secreted	alpha/beta hydrolase fold	NA	0.00568938	0.00434728	0.0110391	NA	-0.963985	-1.93091	1.07397
Zt09_TU_2_01070	.	Not secreted	Ribosomal protein S8	NA	0.00982474	0.0113636	0.0240448	NA	1.3669	1.00454	2.02757
Zt09_TU_2_01071	.	Not secreted	Translationally controlled tumour protein	NA	0.00481804	0.00630658	0.00542629	NA	0.695867	-0.72912	-2.15129
Zt09_TU_2_01072	.	Not secreted	RNA dependent RNA polymerase	0.000964118	0.0163104	0.0138545	0.000684961	-1.9756	1.38913	0.278772	-2.38933
Zt09_TU_2_01073	.	Not secreted	Oligonucleotide/oligosaccharide-binding (OB)-fold, Helicase conserved C-terminal domain, DEAD/DEAH box helicase, Helicase associated domain (HA2)	NA	0.000447084	0.00156358	0.00791747	NA	-1.85996	-2.09233	2.2162
Zt09_TU_2_01074	.	Secreted	SacI homology domain, Inositol phosphatase	0.00245453	0.0059832	0.00655851	0.019581	2.10053	-0.791839	-0.573276	2.50084
Zt09_TU_2_01075	.	Not secreted	NA	NA	0.00523601	0.00467315	0.0313183	NA	-0.357843	0.541263	1.77331
Zt09_TU_2_01076	.	Not secreted	NA	NA	0.023726	0.0245349	0.0121138	NA	0.816453	3.54978	2.07154
Zt09_TU_2_01077	.	Not secreted	Sec63 Brl domain, DnaJ domain	NA	0.0176118	0.0100237	0.00710664	NA	1.04622	-1.33267	2.25651
Zt09_TU_2_01078	.	Secreted	Astacin (Peptidase family M12A)	NA	NA	NA	0.00250775	NA	NA	NA	-0.715205
Zt09_TU_2_01079	.	Not secreted	Late exocytosis, associated with Golgi transport, Cytosolic domain of 10TM putative phosphate transporter, Extracellular tail, of 10TM putative phosphate transporter, Calcium-dependent channel, 7TM region, putative phosphate	0.00661389	0.0105605	0.00405201	0.00265649	3.01023	1.15302	0.272945	-0.876533
Zt09_TU_2_01080	.	Not secreted	NA	NA	NA	NA	NA	NA	NA	NA	NA
Zt09_TU_2_01081	.	Not secreted	NA	NA	0.00487787	NA	0.00681599	NA	-2.58327	NA	2.35868
Zt09_TU_2_01082	.	Not secreted	Eukaryotic aspartyl protease	NA	0.00157013	0.00124125	NA	NA	-1.87395	-1.27894	NA
Zt09_TU_2_01083	.	Not secreted	Alpha/beta hydrolase family	NA	0.00172761	0.00279576	0.0124037	NA	-1.15799	-1.92628	3.04925
Zt09_TU_2_01084	Small secreted proteins	Secreted	NA	NA	NA	NA	NA	NA	NA	NA	NA
Zt09_TU_2_01085	.	Not secreted	NA	NA	NA	NA	NA	NA	NA	NA	NA
Zt09_TU_2_01086	.	Not secreted	NmrA-like family	NA	NA	0.00114637	NA	NA	NA	-2.24542	NA
Zt09_TU_2_01087	.	Not secreted	Flavin-binding monooxygenase-like	NA	0.000736208	NA	0.00243377	NA	-2.22313	NA	1.64601
Zt09_TU_2_01088	.	Not secreted	NA	NA	NA	NA	NA	NA	NA	NA	NA
Zt09_TU_2_01089	.	Not secreted	Heterokaryon incompatibility protein (HET)	0.0011296	0.000792376	NA	0.00335996	-0.475261	-2.19021	NA	1.49992
Zt09_TU_2_01090	.	Not secreted	NA	NA	NA	NA	NA	NA	NA	NA	NA
Zt09_TU_2_01091	.	Not secreted	Fungal specific transcription factor domain, Fungal Zn(2)-Cys(6) binuclear cluster domain	NA	0.000915342	0.00119027	0.00105659	NA	-2.54793	-1.62849	0.151217
Zt09_TU_2_01092	.	Not secreted	SUR7/PalI family	NA	0.00068744	0.00121902	NA	NA	-2.23212	-1.89894	NA
Zt09_TU_2_01093	.	Not secreted	Redoxin	NA	NA	NA	NA	NA	NA	NA	NA
Zt09_TU_2_01094	.	Not secreted	NA	NA	0.000919991	0.00101651	0.00358226	NA	-1.924	-2.16216	-1.54517
Zt09_TU_2_01095	.	Not secreted	Acyltransferase family	NA	NA	0.00296889	0.00768809	NA	NA	-2.06487	0.843251
Zt09_TU_2_01096	.	Not secreted	Tetratricopeptide repeat, Tetratricopeptide repeat	NA	0.00347494	0.00589025	0.00407044	NA	-0.453016	-0.110832	1.22658
Zt09_TU_2_01097	.	Not secreted	D-isomer specific 2-hydroxyacid dehydrogenase, NAD binding domain	0.0191605	0.0241898	0.0204358	0.0132633	2.89102	0.391572	1.87634	2.97947
Zt09_TU_2_01098	.	Not secreted	Domain of unknown function (DUF3328)	0.0105592	0.0221593	0.0086903	NA	2.28713	1.76455	-1.09632	NA
Zt09_TU_2_01099	.	Secreted	Peptidase family S41	0.00871087	0.0169116	0.0219967	0.00520648	1.48986	0.766142	1.20119	1.93083
Zt09_TU_2_01100	.	Not secreted	B-block binding subunit of TFIIIC	0.0012697	0.0141753	0.00861342	0.0034042	2.08085	1.329	-1.0155	0.258321
Zt09_TU_2_01101	.	Not secreted	Microfibril-associated/Pre-mRNA processing	NA	0.0248906	0.00296336	0.00346726	NA	2.46064	-2.37244	0.538254
Zt09_TU_2_01102	.	Not secreted	NA	NA	0.00798704	0.00199744	0.00318572	NA	-1.30739	-2.56186	-0.274079
Zt09_TU_2_01103	.	Not secreted	NA	NA	0.00652422	NA	0.00475765	NA	-0.419211	NA	-0.977225
Zt09_TU_2_01104	.	Not secreted	NA	NA	NA	NA	0.00651886	NA	NA	NA	2.21764
Zt09_TU_2_01105	.	Not secreted	NA	0.00938127	0.0163405	0.0176171	NA	2.64684	2.08384	-0.115526	NA
Zt09_TU_2_01106	.	Not secreted	Cyclophilin type peptidyl-prolyl cis-trans isomerase/CLD, Rtf2 RING-finger	NA	0.0117246	0.0220637	0.00954415	NA	-0.195254	0.74417	0.459297
Zt09_TU_2_01107	.	Not secreted	NA	0.023432	0.0402358	0.0399572	0.00483767	3.73374	2.69791	2.55273	0.462168
Zt09_TU_2_01108	.	Secreted	Ferritin-like domain	NA	0.00245388	0.00301493	0.00494482	NA	-0.794601	1.1407	0.955037
Zt09_TU_2_01109	.	Secreted	Protein of unknown function (DUF1237)	NA	0.00704348	0.0115775	0.00257175	NA	-0.717759	-0.289213	-1.88369
Zt09_TU_2_01110	.	Secreted	Carboxylesterase family	NA	0.0188535	0.0213904	0.00755573	NA	2.02663	1.09315	0.590303
Zt09_TU_2_01111	.	Not secreted	PAS domain, Regulator of G protein signaling domain	NA	0.00508033	0.0048087	0.0109453	NA	-0.0626641	0.529406	1.43292
Zt09_TU_2_01112	.	Secreted	NA	NA	0.00227497	0.00316793	0.00478638	NA	-1.34217	0.214683	0.159818
Zt09_TU_2_01113	.	Not secreted	NA	0.00334074	0.0264585	0.0267859	0.00100887	2.19502	0.926994	0.716041	-1.68143
Zt09_TU_2_01114	.	Not secreted	Protein of unknown function (DUF3112)	0.017595	0.0326207	NA	0.00754326	2.12017	1.52338	NA	-0.0594876
Zt09_TU_2_01115	.	Not secreted	Fungal Zn(2)-Cys(6) binuclear cluster domain	0.0121233	0.0275047	NA	0.0101116	2.99545	1.09241	NA	1.54184
Zt09_TU_2_01116	.	Secreted	NA	NA	0.00549393	NA	0.00889242	NA	-2.10146	NA	2.32039
Zt09_TU_2_01117	.	Not secreted	NA	0.00250706	0.0194654	0.0266074	0.00443234	-0.319614	0.348739	0.8984	0.438729
Zt09_TU_2_01118	.	Not secreted	Triosephosphate isomerase	NA	0.00223673	0.00390592	NA	NA	-1.40789	-0.606439	NA
Zt09_TU_2_01119	.	Not secreted	HEAT-like repeat, Importin-beta N-terminal domain	NA	0.000321505	0.00362196	0.00413502	NA	-2.20269	-0.44682	1.39658
Zt09_TU_2_01120	.	Not secreted	NA	NA	0.00814165	0.0050903	NA	NA	-0.645873	-0.770707	NA
Zt09_TU_2_01121	.	Not secreted	NA	NA	NA	0.00362319	0.00444754	NA	NA	2.11621	1.08804
Zt09_TU_2_01122	.	Not secreted	ABC transporter transmembrane region, ABC transporter	NA	NA	NA	0.00350079	NA	NA	NA	0.376912
Zt09_TU_2_01123	.	Not secreted	Citrate synthase	NA	NA	NA	0.00768435	NA	NA	NA	1.79268
Zt09_TU_2_01124	.	Not secreted	Fungal Zn(2)-Cys(6) binuclear cluster domain	0.00887873	0.00691702	0.00961631	0.00714306	3.4261	0.718357	1.70636	0.0180359
Zt09_TU_2_01125	.	Not secreted	RTA1 like protein	0.0172699	0.0133531	0.0194223	0.00306553	3.28683	1.29665	2.10584	0.225818
Zt09_TU_2_01126	.	Not secreted	NA	0.0279508	0.0204393	0.0269918	NA	3.43567	1.03131	2.71734	NA
Zt09_TU_2_01127	.	Not secreted	NA	NA	0.00294367	NA	NA	NA	0.201476	NA	NA
Zt09_TU_2_01128	.	Not secreted	NA	0.0130583	0.00602541	0.0133678	NA	2.63351	-1.83353	-1.30605	NA
Zt09_TU_2_01129	.	Not secreted	NA	NA	NA	NA	NA	NA	NA	NA	NA
Zt09_TU_2_01130	.	Secreted	Ankyrin repeats (3 copies), Prion-inhibition and propagation	NA	NA	NA	NA	NA	NA	NA	NA
Zt09_TU_2_01131	.	Not secreted	Ribonucleotide reductase inhibitor	0.00180944	0.00444844	0.00738983	NA	0.763232	-2.08973	-0.997469	NA
Zt09_TU_2_01132	.	Not secreted	NA	NA	0.00263232	0.00064554	NA	NA	1.02057	-2.3329	NA
Zt09_TU_2_01133	.	Not secreted	RNA recognition motif. (a.k.a. RRM, RBD, or RNP domain), U1 small nuclear ribonucleoprotein of 70kDa MW N terminal	NA	0.00250411	0.00293129	NA	NA	-1.33972	-2.2674	NA
Zt09_TU_2_01134	.	Not secreted	Dynamin central region, Dynamin family	0.000432304	0.00133094	0.007077	0.000505351	-2.47175	-2.30383	-1.94785	-2.75781
Zt09_TU_2_01135	.	Not secreted	NA	NA	0.0241501	0.0327057	0.00518141	NA	0.885915	2.36976	2.98306
Zt09_TU_2_01136	.	Not secreted	NA	NA	0.00918616	0.00377437	NA	NA	-0.133238	0.409632	NA
Zt09_TU_2_01137	.	Not secreted	RNA recognition motif. (a.k.a. RRM, RBD, or RNP domain), linker between RRM2 and RRM3 domains in RBM39 protein	0.0018778	0.0114809	0.00420993	0.00653114	-2.37049	0.00374348	-2.00771	0.598506
Zt09_TU_2_01138	.	Not secreted	Fatty acid hydroxylase superfamily, Cytochrome b5-like Heme/Steroid binding domain	0.0101538	0.0168113	0.0137063	0.00426843	3.1343	0.385234	-0.375841	1.90759
Zt09_TU_2_01139	.	Not secreted	NA	NA	0.00906922	0.00814797	0.00310983	NA	0.521753	-1.14989	-1.91342
Zt09_TU_2_01140	.	Not secreted	NA	NA	NA	NA	0.00868498	NA	NA	NA	1.02692
Zt09_TU_2_01141	.	Not secreted	YjeF-related protein N-terminus, FDF domain	NA	0.00637565	0.0196616	0.00453389	NA	-1.84642	-0.396592	-0.831526
Zt09_TU_2_01142	.	Not secreted	NA	NA	0.0131766	0.0313664	0.0106154	NA	-0.893652	2.25224	1.25699
Zt09_TU_2_01143	.	Not secreted	Ankyrin repeats (3 copies)	NA	0.00153172	NA	0.00690549	NA	-1.70298	NA	1.78089
Zt09_TU_2_01144	.	Not secreted	Ankyrin repeats (3 copies)	NA	NA	NA	0.00334459	NA	NA	NA	-1.26585
Zt09_TU_2_01145	.	Not secreted	Insulinase (Peptidase family M16), Peptidase M16 inactive domain	0.00315362	0.0285044	0.0347225	0.00745334	-1.59028	-0.0900851	1.71865	0.0317289
Zt09_TU_2_01146	.	Not secreted	FHA domain, RING-like zinc finger	0.00151467	0.00874989	0.0242106	0.00255897	-0.0491491	-1.6479	0.61232	1.55819
Zt09_TU_2_01147	.	Not secreted	Sugar (and other) transporter, Putative cyclase	0.00400081	0.0127968	0.018039	0.00537137	-0.566558	-0.337089	0.635028	1.35346
Zt09_TU_2_01148	.	Not secreted	Molybdenum Cofactor Synthesis C, Radical SAM superfamily, MoaC family, 4Fe-4S single cluster domain	0.0102064	0.00976663	0.00681613	0.00582567	3.10576	-0.168041	-0.0637284	0.508815
Zt09_TU_2_01149	.	Not secreted	Domain of unknown function (DUF4470), TPR repeat	0.00647436	0.0321508	0.00751888	0.00608641	3.54415	1.70588	-2.24795	0.462787
Zt09_TU_2_01150	.	Secreted	NA	0.00660409	0.0172381	0.0110933	0.00292579	3.38729	0.0193509	-1.35385	0.843556
Zt09_TU_2_01151	Cell wall degrading enzymes	Secreted	Cutinase (CEs family)	NA	0.0109341	0.0166055	0.00278008	NA	-0.731897	0.879321	-2.06557
Zt09_TU_2_01152	.	Not secreted	NA	0.0169749	0.0199642	0.0144671	0.00996819	2.39671	1.74156	-0.386127	2.58778
Zt09_TU_2_01153	.	Not secreted	Translocon-associated protein (TRAP), alpha subunit	0.00533403	0.0112841	0.0123485	0.0114919	2.41709	-0.28204	-0.505	1.77554
Zt09_TU_2_01154	.	Not secreted	DNA polymerase alpha subunit B N-terminal, DNA polymerase alpha/epsilon subunit B	0.00790948	0.0128385	0.0318545	NA	-1.34634	-1.61096	1.40855	NA
Zt09_TU_2_01155	.	Secreted	NA	0.00603846	0.0187366	0.00632926	NA	3.07556	1.01727	-2.04609	NA
Zt09_TU_2_01156	.	Not secreted	CRAL/TRIO, N-terminal domain, CRAL/TRIO domain	NA	0.000977876	0.00389523	NA	NA	-2.47979	-0.730823	NA
Zt09_TU_2_01157	.	Not secreted	Fungal Zn(2)-Cys(6) binuclear cluster domain	0.000839	0.00783692	0.0105	0.00183059	-1.5857	-1.67847	-1.8107	1.77733
Zt09_TU_2_01158	.	Not secreted	NA	NA	0.013474	0.00946739	0.00299057	NA	-0.331618	-1.60659	-1.99478
Zt09_TU_2_01159	.	Not secreted	Protein tyrosine kinase	NA	0.010688	0.0055308	NA	NA	-1.73873	-1.11058	NA
Zt09_TU_2_01160	.	Not secreted	Protein of unknown function (DUF1115)	NA	0.0183493	0.00687863	0.00948019	NA	-0.325715	-2.50743	1.12745
Zt09_TU_2_01161	.	Not secreted	NA	NA	NA	NA	0.00835303	NA	NA	NA	0.762493
Zt09_TU_2_01162	.	Not secreted	Deoxyribonuclease NucA/NucB	NA	0.00180004	NA	NA	NA	-1.98815	NA	NA
Zt09_TU_2_01163	.	Not secreted	Alpha amylase, catalytic domain	0.00450549	0.0268738	0.0283244	0.0160314	-0.936442	-0.204337	0.677509	1.90808
Zt09_TU_2_01164	.	Not secreted	Mitochondrial carrier protein	0.00906856	0.0115879	0.0206346	0.00602294	3.3993	0.185809	1.67225	-1.18018
Zt09_TU_2_01165	.	Not secreted	NA	0.0200532	0.0222238	0.0233628	0.00204316	2.86292	1.06919	1.10916	-1.8902
Zt09_TU_2_01166	.	Not secreted	NA	0.0189157	0.0311525	0.0326555	0.00107556	1.22022	1.41164	1.61356	-0.632339
Zt09_TU_2_01167	.	Not secreted	AAA domain (Cdc48 subfamily)	NA	NA	NA	0.0187889	NA	NA	NA	1.74119
Zt09_TU_2_01168	.	Not secreted	Sugar (and other) transporter	0.0172824	0.0274112	0.0225096	0.0011679	1.41482	1.31831	0.118558	-2.38294
Zt09_TU_2_01169	.	Not secreted	NA	0.0139575	0.0201469	0.0137317	0.00598526	3.203	0.397848	-0.100586	-1.28138
Zt09_TU_2_01170	.	Not secreted	NA	0.0100749	0.0185615	0.0153887	0.00779574	1.79034	1.1949	1.00735	-0.488117
Zt09_TU_2_01171	.	Not secreted	NA	NA	0.0245105	0.020522	0.0010463	NA	0.826318	1.52294	-1.65149
Zt09_TU_2_01172	.	Not secreted	CPSF A subunit region, Mono-functional DNA-alkylating methyl methanesulfonate N-term	NA	0.00379359	0.00326044	0.00195275	NA	-0.93173	-2.02311	0.671646
Zt09_TU_2_01173	.	Not secreted	Zinc-finger of mitochondrial splicing suppressor 51	NA	0.0175964	0.0173045	0.00122186	NA	-0.766484	-1.20158	-0.906173
Zt09_TU_2_01174	.	Not secreted	NA	0.0128033	0.00933854	0.0185051	0.00310874	1.60588	-1.49844	0.438695	0.288966
Zt09_TU_2_01175	.	Not secreted	NA	0.0137682	0.019168	0.034763	NA	1.43469	0.135775	0.95635	NA
Zt09_TU_2_01176	.	Not secreted	NA	0.0173141	0.0277028	0.0284838	0.0196537	3.12023	2.12804	2.80639	3.31139
Zt09_TU_2_01177	.	Secreted	NA	0.0233715	0.0205996	0.0314983	0.011046	2.63028	-0.171294	1.76618	1.32531
Zt09_TU_2_01203	.	Not secreted	Methyltransferase domain	0.0143866	0.0288853	0.0250082	0.00801599	-1.66069	-0.615252	-1.12554	0.156502
Zt09_TU_2_01216	.	Not secreted	Major Facilitator Superfamily	0.00280483	0.014605	0.0146559	0.00349692	-1.36213	0.321594	0.408122	0.154265
Zt09_TU_2_01217	Cell wall degrading enzymes	Secreted	Cellulase (glycosyl hydrolase family 61)	0.0122524	0.024688	0.0151168	0.00242376	2.84523	0.805706	-0.335621	0.408957
Zt09_TU_2_01218	.	Not secreted	Protein of unknown function (DUF1777)	0.0112837	0.0284514	0.0262446	NA	0.556615	2.10849	2.25281	NA
Zt09_TU_2_01219	.	Not secreted	Elongator subunit Iki1	0.00978996	0.0314266	0.0314416	0.00620332	-0.72626	1.65038	1.51783	-0.385052
Zt09_TU_2_01220	.	Not secreted	Asx homology domain	0.0133078	0.0425141	0.0296338	NA	-0.881821	2.11321	0.527027	NA
Zt09_TU_2_01225	.	Not secreted	Domain of unknown function (DUF382), PSP	NA	0.0239116	0.0232841	0.00237528	NA	0.733093	1.85865	0.777648
Zt09_TU_2_01237	.	Not secreted	Dynamin family	NA	NA	NA	NA	NA	NA	NA	NA
Zt09_TU_2_01238	.	Not secreted	NA	NA	NA	NA	NA	NA	NA	NA	NA
Zt09_TU_2_01239	.	Not secreted	NA	0.00621459	0.0105964	0.0101811	NA	-0.0540582	-0.927294	-0.612837	NA
Zt09_TU_2_01240	.	Not secreted	NA	0.0113865	0.0341983	0.0366291	NA	0.175456	0.701612	1.17027	NA
Zt09_TU_2_01241	.	Not secreted	NA	0.00493477	0.0084697	0.0071275	NA	0.946801	-0.996561	-1.6306	NA
Zt09_TU_2_01242	.	Not secreted	Vps51/Vps67	NA	0.0181095	0.0112594	NA	NA	1.14004	-1.02135	NA
Zt09_TU_2_01246	.	Not secreted	NA	NA	NA	NA	0.00101492	NA	NA	NA	-1.18962
Zt09_TU_2_01247	.	Not secreted	Possible lysine decarboxylase	0.00354156	0.0113483	0.00435269	NA	-1.52986	-0.378413	-2.44341	NA
Zt09_TU_2_01248	.	Not secreted	Ras family	NA	0.017142	0.00561417	NA	NA	-0.397594	-2.67548	NA
Zt09_TU_2_01249	.	Not secreted	NA	NA	NA	NA	NA	NA	NA	NA	NA
Zt09_TU_3_00109	.	Not secreted	SET domain, MYND finger	0.0277641	0.02218	0.0275728	0.0253595	2.81958	0.524633	1.5465	3.197
Zt09_TU_3_00111	.	Not secreted	Heterokaryon incompatibility protein (HET)	0.0155579	0.0207642	0.0195261	0.0106499	2.86229	0.598899	0.479812	1.01
Zt09_TU_3_00144	.	Not secreted	Histidine kinase-, DNA gyrase B-, and HSP90-like ATPase, Response regulator receiver domain, PAS fold	0.0119107	0.0107019	0.00688318	0.00818424	2.56066	-1.04304	-1.39253	0.638428
Zt09_TU_3_00157	.	Not secreted	Heterokaryon incompatibility protein (HET)	0.0166858	0.0197284	0.0169239	0.00750292	3.60742	1.67453	0.809029	-1.21226
Zt09_TU_3_00158	Small secreted proteins	Secreted	NA	NA	NA	NA	NA	NA	NA	NA	NA
Zt09_TU_3_00159	.	Not secreted	GMC oxidoreductase, GMC oxidoreductase	0.0157945	0.0187477	0.018563	0.0177958	2.89317	0.558124	0.900514	1.2745
Zt09_TU_3_00178	.	Not secreted	MaoC like domain, N-terminal half of MaoC dehydratase	0.00746901	0.0146813	0.0118597	0.00799851	1.28195	1.68471	1.44887	1.5087
Zt09_TU_3_00179	.	Not secreted	Cse1, Importin-beta N-terminal domain	0.00318662	0.00447582	0.00451575	0.00435263	3.22551	1.28913	3.04201	2.96855
Zt09_TU_3_00180	.	Not secreted	Helicase conserved C-terminal domain, rRNA-processing arch domain, DSHCT (NUC185) domain, DEAD/DEAH box helicase	NA	0.0108259	0.0108545	0.00499921	NA	1.6553	2.06217	-0.516459
Zt09_TU_3_00181	.	Not secreted	short chain dehydrogenase	NA	0.00467815	0.00489089	0.00488447	NA	-0.284721	-0.0408111	2.4943
Zt09_TU_3_00182	.	Not secreted	Major Facilitator Superfamily	0.00395037	0.00395017	0.00541247	0.00297845	3.32823	-0.00565082	0.421898	0.765278
Zt09_TU_3_00183	.	Not secreted	NA	0.0171173	0.021296	0.0227639	0.0221759	3.37288	1.88621	1.55908	3.72021
Zt09_TU_3_00184	.	Not secreted	NA	0.00354493	0.00421357	0.0033535	0.00377015	2.19909	0.632037	0.994446	2.5474
Zt09_TU_3_00185	.	Not secreted	NA	NA	0.00988451	0.0103639	0.00997714	NA	2.68359	2.54951	3.312
Zt09_TU_3_00186	.	Not secreted	Ubiquitin-conjugating enzyme	0.00439757	0.00899283	0.00435935	0.00666777	-0.741649	1.50142	-1.43712	0.797527
Zt09_TU_3_00187	.	Not secreted	Utp14 protein	0.00186844	0.0133072	0.00965681	0.00659891	-1.64541	1.11992	-0.1087	-0.757158
Zt09_TU_3_00188	.	Not secreted	Mitochondrial ribosomal protein L27	NA	NA	NA	NA	NA	NA	NA	NA
Zt09_TU_3_00189	.	Not secreted	Staphylococcal nuclease homologue, Tudor domain	NA	0.00112694	NA	0.00284732	NA	-2.47379	NA	0.686289
Zt09_TU_3_00190	.	Not secreted	Enoyl-(Acyl carrier protein) reductase	0.00742276	0.0222759	0.0228965	0.0253419	0.120776	1.36717	3.0447	3.43791
Zt09_TU_3_00191	.	Not secreted	PQQ-like domain, Protein of unknown function (DUF1620)	NA	0.00493707	0.00444664	0.00430799	NA	1.07575	1.31933	1.68369
Zt09_TU_3_00192	.	Not secreted	Ras family	NA	NA	NA	0.00482498	NA	NA	NA	-0.17512
Zt09_TU_3_00193	.	Not secreted	Heterokaryon incompatibility protein (HET), NmrA-like family	0.00593407	0.0181999	0.0210451	0.0123115	-0.912723	1.44636	2.69008	0.382803
Zt09_TU_3_00194	.	Not secreted	Transaldolase	0.00296997	0.00147783	0.00346496	0.00186262	0.518429	-1.9761	0.719806	-1.82864
Zt09_TU_3_00195	.	Not secreted	Copper/zinc superoxide dismutase (SODC)	NA	0.0179882	0.0179473	0.00910265	NA	2.24748	2.1366	-0.0475706
Zt09_TU_3_00232	.	Not secreted	NA	NA	NA	NA	NA	NA	NA	NA	NA
Zt09_TU_3_00233	.	Not secreted	Putative undecaprenyl diphosphate synthase	NA	0.00188918	0.00420768	0.00663412	NA	-2.38729	0.132791	2.60729
Zt09_TU_3_00234	.	Not secreted	Glycosyl hydrolases family 32 N-terminal domain, Glycosyl hydrolases family 32 C terminal	NA	0.0114389	0.0158956	0.0167782	NA	-1.16496	0.337492	3.01814
Zt09_TU_3_00235	.	Not secreted	Sugar (and other) transporter	NA	0.00391763	0.00832047	0.00224838	NA	-1.71718	0.342	-2.14923
Zt09_TU_3_00236	.	Not secreted	Alpha amylase, catalytic domain	NA	0.00419892	0.00336755	0.00282072	NA	-1.78777	-0.482754	-1.96591
Zt09_TU_3_00237	.	Not secreted	Fungal Zn(2)-Cys(6) binuclear cluster domain	NA	0.00267761	NA	0.00135923	NA	-1.8879	NA	-2.10461
Zt09_TU_3_00238	.	Not secreted	NA	NA	0.00826563	NA	0.0119431	NA	-0.750562	NA	1.19394
Zt09_TU_3_00244	.	Not secreted	Major Facilitator Superfamily	NA	0.0195304	0.0164728	0.0157706	NA	1.30702	1.85703	1.92924
Zt09_TU_3_00245	.	Not secreted	NA	NA	0.0130503	0.00744117	0.0120988	NA	1.1254	0.727837	1.65815
Zt09_TU_3_00246	.	Not secreted	Cwf15/Cwc15 cell cycle control protein	0.0163271	0.0220367	0.00456979	0.0192826	2.08908	2.59434	-2.21776	2.83394
Zt09_TU_3_00247	.	Not secreted	3' exoribonuclease family, domain 1	0.0124036	0.0173636	0.00444912	0.0121376	1.91725	0.837561	-1.60046	2.38681
Zt09_TU_3_00248	.	Not secreted	NA	0.00728134	0.0195539	0.0064784	0.0142372	1.86544	2.12891	-1.58228	-0.584173
Zt09_TU_3_00249	.	Not secreted	Peptidase S24-like	NA	0.0170359	0.0132682	0.00955157	NA	2.44814	0.28467	-0.119777
Zt09_TU_3_00277	.	Secreted	Glycosyl hydrolase family 3 C-terminal domain, Glycosyl hydrolase family 3 N terminal domain, WSC domain	NA	0.0180216	0.00316444	0.012664	NA	3.21903	-2.70303	1.82263
Zt09_TU_3_00355	.	Not secreted	Rab-GTPase-TBC domain	0.000618684	0.00479856	0.00422975	0.00142726	-2.60127	0.972458	0.790937	-0.277281
Zt09_TU_3_00356	.	Not secreted	NA	NA	0.00345269	NA	NA	NA	-1.1502	NA	NA
Zt09_TU_3_00357	.	Not secreted	Oxoglutarate and iron-dependent oxygenase degradation C-term, 2OG-Fe(II) oxygenase superfamily	NA	0.0103691	0.00986216	0.00482938	NA	1.49395	0.530427	1.78041
Zt09_TU_3_00358	.	Not secreted	GRAM domain, Domain of unknown function (DUF4782)	NA	0.00168263	0.00386288	0.00116396	NA	-2.18678	0.0118307	-0.0977164
Zt09_TU_3_00359	.	Not secreted	Zinc finger, C3HC4 type (RING finger)	NA	0.00112376	0.0161045	NA	NA	-2.08248	2.96945	NA
Zt09_TU_3_00360	.	Not secreted	Transcription initiation factor IID, 31kD subunit	NA	0.00794616	0.0153397	0.00971128	NA	-1.00014	1.99774	0.341726
Zt09_TU_3_00361	.	Not secreted	short chain dehydrogenase	NA	0.00567585	0.00873316	0.000769775	NA	-0.347014	1.56903	-2.50281
Zt09_TU_3_00362	.	Not secreted	Utp11 protein	NA	0.0126384	0.0165677	0.00537974	NA	1.25133	2.86368	-1.26527
Zt09_TU_3_00363	.	Not secreted	Exosome component EXOSC1/CSL4	NA	0.00578893	0.00542836	NA	NA	-0.107959	0.478065	NA
Zt09_TU_3_00364	.	Not secreted	Ras family	NA	NA	NA	NA	NA	NA	NA	NA
Zt09_TU_3_00365	.	Not secreted	ABC-2 family transporter protein, ABC transporter	NA	0.006019	0.0104689	0.00284757	NA	-0.793026	2.25582	-0.380534
Zt09_TU_3_00366	.	Not secreted	NA	NA	0.0146881	0.0212152	0.00961043	NA	0.247309	1.80174	-0.497338
Zt09_TU_3_00367	.	Not secreted	MAPEG family	0.00101166	0.0108554	0.0109314	0.0073177	-2.53071	-0.357976	0.814254	1.38562
Zt09_TU_3_00368	.	Not secreted	Glycosyltransferase family 28 N-terminal domain, UDP-glucoronosyl and UDP-glucosyl transferase	0.000474348	0.00807404	0.00786136	0.0059014	-2.51783	1.33191	0.806857	1.63301
Zt09_TU_3_00369	.	Not secreted	NA	NA	NA	0.00178895	NA	NA	NA	-1.18728	NA
Zt09_TU_3_00370	.	Not secreted	Legume-like lectin family	NA	0.00230791	0.00282974	NA	NA	-1.17475	0.302014	NA
Zt09_TU_3_00371	.	Not secreted	ThiF family	0.0062109	0.0178934	0.0183936	0.0118647	-0.156142	2.55676	2.78199	1.19817
Zt09_TU_3_00372	.	Not secreted	NA	0.00398817	0.014077	0.0175446	0.0141992	-0.902993	1.87488	1.91229	3.66511
Zt09_TU_3_00373	.	Not secreted	Natural resistance-associated macrophage protein	NA	0.0180455	0.0278428	0.0113197	NA	0.140531	2.2464	0.420463
Zt09_TU_3_00374	.	Not secreted	BTB/POZ domain	NA	NA	NA	NA	NA	NA	NA	NA
Zt09_TU_3_00375	.	Not secreted	BTB/POZ domain, Enoyl-CoA hydratase/isomerase	0.00273654	0.0146774	0.0123672	0.00911315	-2.14316	0.162769	0.666805	0.830044
Zt09_TU_3_00376	.	Not secreted	F-box-like, WD domain, G-beta repeat	NA	0.00234636	0.00392479	0.000632023	NA	-1.97034	-0.728386	-1.11523
Zt09_TU_3_00377	.	Not secreted	CDC24 Calponin, PB1 domain, RhoGEF domain, Pleckstrin homology domain	NA	0.00125331	0.00149763	0.000752471	NA	-1.03855	-1.02604	-0.890574
Zt09_TU_3_00378	.	Not secreted	alpha/beta hydrolase fold	NA	0.00792186	0.0174306	0.00793659	NA	-0.449828	0.931479	-0.860973
Zt09_TU_3_00379	.	Not secreted	Fungal specific transcription factor domain, Fungal Zn(2)-Cys(6) binuclear cluster domain	NA	0.00355016	0.00519274	0.00565839	NA	-1.05555	1.07551	2.12045
Zt09_TU_3_00380	.	Not secreted	Glutathione-dependent formaldehyde-activating enzyme	0.00318852	0.00467453	NA	0.0204014	-2.5762	-2.29983	NA	2.63274
Zt09_TU_3_00381	.	Not secreted	Ubiquitin-2 like Rad60 SUMO-like	0.00298309	0.0201592	0.0171094	0.00507705	-2.73427	1.07316	1.91334	-1.57812
Zt09_TU_3_00382	.	Not secreted	Ubiquitin-2 like Rad60 SUMO-like	NA	0.00652221	NA	NA	NA	-1.11027	NA	NA
Zt09_TU_3_00383	.	Not secreted	Lipase (class 3)	0.00782736	0.0211424	0.0146066	0.0182873	-0.779859	1.33416	0.741336	3.89862
Zt09_TU_3_00384	.	Not secreted	Proteasome-substrate-size regulator, mid region, Domain of unknown function (DUF3437), Proteasome-substrate-size regulator, N-terminal	0.00130654	0.00259188	0.00292392	0.00235232	-2.03126	-0.891268	0.0248945	2.55293
Zt09_TU_3_00385	.	Not secreted	GINS complex protein	NA	0.00186798	0.00340671	NA	NA	-2.51111	-2.56987	NA
Zt09_TU_3_00386	.	Not secreted	BTB/POZ domain	NA	NA	NA	NA	NA	NA	NA	NA
Zt09_TU_3_00387	.	Not secreted	BTB/POZ domain	NA	0.00441514	0.00751139	NA	NA	-2.42907	-1.59909	NA
Zt09_TU_3_00388	.	Not secreted	Eukaryotic integral membrane protein (DUF1751)	NA	0.00538182	0.00766524	NA	NA	-2.06956	-1.68631	NA
Zt09_TU_3_00389	.	Not secreted	NA	NA	0.00484524	0.0075175	NA	NA	-1.46272	-1.724	NA
Zt09_TU_3_00390	.	Not secreted	NA	0.0041422	0.0116942	0.0143819	0.00821956	-0.78577	0.214187	1.73939	2.01668
Zt09_TU_3_00391	.	Not secreted	Coenzyme A transferase	0.00836741	0.0339313	0.0301814	0.0189864	-2.20743	2.50376	1.63901	1.63833
Zt09_TU_3_00392	.	Not secreted	NA	0.0041693	0.0206709	0.0199501	0.0175808	-2.28939	1.85719	1.61837	2.62435
Zt09_TU_3_00393	.	Not secreted	NADH-ubiquinone oxidoreductase-F iron-sulfur binding region, Respiratory-chain NADH dehydrogenase 51 Kd subunit, SLBB domain	NA	0.00241593	0.00464733	0.00142864	NA	-1.64823	0.233661	-1.03761
Zt09_TU_3_00394	.	Not secreted	NA	NA	0.00800371	0.0165704	NA	NA	-1.469	1.69608	NA
Zt09_TU_3_00395	.	Not secreted	Major Facilitator Superfamily	NA	0.00809542	0.0142246	0.00354549	NA	-1.13984	1.11573	-1.86636
Zt09_TU_3_00396	.	Not secreted	Acid Phosphatase	NA	NA	NA	NA	NA	NA	NA	NA
Zt09_TU_3_00397	.	Not secreted	F-box-like, WD domain, G-beta repeat	NA	0.000281549	NA	NA	NA	-2.31232	NA	NA
Zt09_TU_3_00398	.	Not secreted	Protein of unknown function (DUF3253)	NA	NA	NA	NA	NA	NA	NA	NA
Zt09_TU_3_00399	.	Not secreted	Sugar (and other) transporter	NA	NA	NA	NA	NA	NA	NA	NA
Zt09_TU_3_00400	.	Not secreted	Haloacid dehalogenase-like hydrolase	NA	0.00272769	NA	NA	NA	-1.70324	NA	NA
Zt09_TU_3_00474	.	Not secreted	NA	NA	NA	NA	NA	NA	NA	NA	NA
Zt09_TU_3_00486	.	Not secreted	Meiotic cell cortex C-terminal pleckstrin homology	NA	0.00200197	0.0015618	0.000483292	NA	-0.502082	-0.453296	-2.12121
Zt09_TU_3_00487	Small secreted proteins	Secreted	NA	NA	0.0104654	0.00431505	NA	NA	0.793701	-2.13351	NA
Zt09_TU_3_00488	.	Not secreted	short chain dehydrogenase	NA	0.00753908	0.0046605	NA	NA	1.04782	0.00438511	NA
Zt09_TU_3_00489	.	Not secreted	NA	NA	0.0046805	0.00634058	NA	NA	-0.387351	0.899801	NA
Zt09_TU_3_00490	.	Secreted	Pectate lyase superfamily protein	0.000290775	0.00699782	0.00254619	0.00112721	-2.34784	1.01165	-1.81832	-2.5072
Zt09_TU_3_00491	.	Not secreted	GDSL-like Lipase/Acylhydrolase	NA	0.00523107	0.00342955	NA	NA	1.38484	0.261386	NA
Zt09_TU_3_00492	.	Not secreted	Domain of unknown function (DUF1989)	NA	0.00568276	0.00257636	0.000976523	NA	0.397654	-1.65896	-2.46781
Zt09_TU_3_00493	.	Not secreted	NA	NA	NA	NA	NA	NA	NA	NA	NA
Zt09_TU_3_00494	.	Not secreted	NA	NA	0.00142254	0.0018714	NA	NA	-2.13951	-1.29944	NA
Zt09_TU_3_00495	.	Secreted	Domain of unknown function (DUF1996), WSC domain	NA	0.000425912	0.000718364	NA	NA	-2.47936	-0.524921	NA
Zt09_TU_3_00496	.	Not secreted	NA	NA	0.00209731	0.00361925	0.0017278	NA	-1.85569	-0.388451	-1.40549
Zt09_TU_3_00497	.	Not secreted	CutC family	NA	0.00384865	NA	NA	NA	-2.52767	NA	NA
Zt09_TU_3_00498	.	Not secreted	Thiolase, C-terminal domain, Thiolase, N-terminal domain	NA	0.00371534	0.00249403	NA	NA	-1.5812	0.771483	NA
Zt09_TU_3_00534	.	Not secreted	FAD binding domain, Oxidoreductase NAD-binding domain	0.00777539	0.0236011	0.0202004	0.0112181	2.89362	2.19995	2.10328	-0.244263
Zt09_TU_3_00585	.	Not secreted	NA	0.00361697	0.0125138	0.00889498	0.0115044	-1.02849	0.72118	0.378773	1.93427
Zt09_TU_3_00586	.	Not secreted	Histidine phosphatase superfamily (branch 2)	0.00330334	0.00766812	0.00392056	0.00436241	0.252262	-0.718789	-0.52581	2.51889
Zt09_TU_3_00599	.	Not secreted	NA	0.00902659	0.00946604	0.00624791	0.0069868	1.37793	0.567068	-0.717625	0.74225
Zt09_TU_3_00600	.	Not secreted	Asparaginase	0.00866717	0.017065	0.0146054	0.0166046	-0.218496	2.17513	1.05822	2.94445
Zt09_TU_3_00609	.	Not secreted	Protein of unknown function (DUF3605)	NA	0.0151075	0.0173102	0.00277102	NA	-0.0378851	0.279854	-2.37543
Zt09_TU_3_00610	.	Secreted	ribonuclease	NA	0.00826629	0.0062969	NA	NA	0.0454616	-1.06458	NA
Zt09_TU_3_00611	.	Not secreted	Protein of unknown function (DUF3632)	NA	0.00124903	0.00102265	NA	NA	-1.6337	-2.02277	NA
Zt09_TU_3_00612	.	Not secreted	SH3 domain	NA	NA	NA	NA	NA	NA	NA	NA
Zt09_TU_3_00613	.	Not secreted	NA	NA	0.000854701	0.00143815	NA	NA	-2.29164	-1.74262	NA
Zt09_TU_3_00614	.	Not secreted	NA	NA	NA	NA	NA	NA	NA	NA	NA
Zt09_TU_3_00615	.	Not secreted	NA	NA	NA	NA	NA	NA	NA	NA	NA
Zt09_TU_3_00616	.	Not secreted	NA	NA	NA	NA	NA	NA	NA	NA	NA
Zt09_TU_3_00617	.	Not secreted	NA	NA	NA	NA	NA	NA	NA	NA	NA
Zt09_TU_3_00618	.	Not secreted	Putative GTPase activating protein for Arf	NA	0.0043231	0.013794	NA	NA	-1.5341	2.21509	NA
Zt09_TU_3_00619	.	Not secreted	NA	NA	0.00199771	NA	NA	NA	-1.87133	NA	NA
Zt09_TU_3_00620	.	Not secreted	NA	NA	0.0053894	0.0083327	NA	NA	-1.8712	-0.624958	NA
Zt09_TU_3_00631	.	Not secreted	WD domain, G-beta repeat	NA	NA	NA	NA	NA	NA	NA	NA
Zt09_TU_3_00632	.	Secreted	Cytochrome P450	NA	0.000977294	0.00104304	NA	NA	-2.45206	-1.40808	NA
Zt09_TU_3_00633	.	Not secreted	Protein of unknown function (DUF4246)	NA	0.00235325	0.00395697	0.00291059	NA	-2.02509	1.03356	0.495876
Zt09_TU_3_00634	.	Not secreted	NA	NA	NA	NA	NA	NA	NA	NA	NA
Zt09_TU_3_00635	.	Not secreted	NA	NA	0.00228175	0.000913903	0.002657	NA	-1.3475	-1.68619	0.722363
Zt09_TU_3_00636	.	Not secreted	NA	NA	0.00500611	0.0049862	0.0122113	NA	-1.58288	-0.978999	1.26565
Zt09_TU_3_00637	Small secreted proteins	Secreted	NA	NA	NA	NA	NA	NA	NA	NA	NA
Zt09_TU_3_00638	.	Not secreted	Voltage gated chloride channel, Ubiquitin carboxyl-terminal hydrolase	0.000103542	0.000687404	0.000783974	0.00055901	-2.37905	-1.78103	-1.85444	0.307419
Zt09_TU_3_00639	.	Not secreted	NA	NA	0.00242451	0.00176228	0.00206664	NA	-2.08225	-1.01757	-0.0749904
Zt09_TU_3_00640	.	Not secreted	TFIIE alpha subunit	NA	NA	NA	NA	NA	NA	NA	NA
Zt09_TU_3_00641	.	Not secreted	tRNA pseudouridine synthase	NA	0.00313779	NA	0.00285241	NA	0.649904	NA	1.90797
Zt09_TU_3_00642	.	Not secreted	Major Facilitator Superfamily	NA	0.00113328	0.000999327	NA	NA	-1.99627	-1.72885	NA
Zt09_TU_3_00643	.	Not secreted	Ribosomal protein L7/L12 C-terminal domain, Ribosomal protein L7/L12 dimerisation domain	NA	NA	NA	NA	NA	NA	NA	NA
Zt09_TU_3_00644	.	Not secreted	AAA domain (dynein-related subfamily)	NA	0.00644872	0.00443244	0.00527918	NA	1.50238	0.0722924	2.30411
Zt09_TU_3_00645	.	Not secreted	NA	NA	0.00574617	0.00657357	0.010743	NA	-0.424283	-0.171073	3.6364
Zt09_TU_3_00646	.	Not secreted	NA	NA	0.000895696	NA	NA	NA	-2.31761	NA	NA
Zt09_TU_3_00647	.	Not secreted	NA	NA	NA	NA	NA	NA	NA	NA	NA
Zt09_TU_3_00648	.	Not secreted	Domain of unknown function (DUF1992)	NA	NA	NA	NA	NA	NA	NA	NA
Zt09_TU_3_00649	.	Not secreted	NA	NA	0.00318702	NA	0.00124949	NA	-2.18893	NA	-2.50362
Zt09_TU_3_00650	.	Not secreted	SET domain, Threonyl and Alanyl tRNA synthetase second additional domain, tRNA synthetases class II (A), TPR repeat	0.00540843	0.0129471	0.00318275	0.000911891	0.350583	-1.33931	-1.63574	-2.45782
Zt09_TU_3_00651	.	Not secreted	Activator of Hsp90 ATPase homolog 1-like protein, Activator of Hsp90 ATPase, N-terminal	0.00966148	0.017704	0.0151524	0.0136636	0.125464	1.26616	1.68823	1.48315
Zt09_TU_3_00652	.	Not secreted	NA	0.00339483	0.0184116	0.0132627	0.0135998	-2.05433	1.25212	-0.0955777	1.11595
Zt09_TU_3_00653	.	Not secreted	TPR repeat, SET domain, Tetratricopeptide repeat	NA	NA	NA	NA	NA	NA	NA	NA
Zt09_TU_3_00654	.	Not secreted	2'-5' RNA ligase superfamily	0.00509196	0.00778526	0.0138868	0.0049322	0.91622	-1.23326	1.1211	0.261368
Zt09_TU_3_00655	.	Not secreted	NA	NA	0.00255997	0.0126497	NA	NA	-2.47965	-0.0466978	NA
Zt09_TU_3_00656	.	Not secreted	Methyltransferase domain, Protein of unknown function (DUF3419)	NA	0.00152303	NA	NA	NA	-2.60317	NA	NA
Zt09_TU_3_00657	.	Not secreted	Rer1 family	0.00351563	0.00273163	0.00440428	0.00695624	2.32127	-1.85373	-0.638729	1.49108
Zt09_TU_3_00658	.	Not secreted	Enoyl-CoA hydratase/isomerase	NA	0.00220528	NA	NA	NA	-1.87889	NA	NA
Zt09_TU_3_00659	.	Not secreted	F-box domain	NA	0.00413929	0.00361746	0.00633896	NA	-1.48202	-1.48	1.74489
Zt09_TU_3_00660	.	Not secreted	HSF-type DNA-binding	NA	0.00434878	0.00450505	0.00285977	NA	-1.06959	0.68446	1.44035
Zt09_TU_3_00661	.	Not secreted	Inositol monophosphatase family, Dienelactone hydrolase family	NA	0.00198481	0.00454385	NA	NA	-2.0132	-0.0954514	NA
Zt09_TU_3_00662	.	Not secreted	Mo-co oxidoreductase dimerisation domain, Oxidoreductase molybdopterin binding domain	NA	0.00779658	0.0085808	0.00507093	NA	1.67211	1.63065	-0.553888
Zt09_TU_3_00663	.	Not secreted	GHMP kinases C terminal, GHMP kinases N terminal domain, Galactokinase galactose-binding signature	0.00195976	0.00939031	0.0128317	0.00483924	-0.658998	0.0537266	0.84869	0.160591
Zt09_TU_3_00664	.	Not secreted	Fungal Zn(2)-Cys(6) binuclear cluster domain	NA	0.00235401	0.0102278	0.0067518	NA	-2.01773	0.346351	0.321743
Zt09_TU_3_00665	.	Not secreted	Glycosyltransferase like family 2	NA	NA	0.00331877	NA	NA	NA	0.0195768	NA
Zt09_TU_3_00666	.	Not secreted	ABC transporter, ABC transporter transmembrane region	NA	0.00160947	0.00420063	0.00471302	NA	-2.23995	-0.713974	2.42488
Zt09_TU_3_00667	.	Secreted	NA	0.00445877	0.0115496	0.0116452	0.0107799	0.110482	1.26291	1.91869	2.72765
Zt09_TU_3_00668	.	Secreted	PAN domain, PAN domain	NA	0.0162415	0.0115112	0.0142671	NA	1.19181	0.309379	1.56278
Zt09_TU_3_00669	.	Not secreted	Calcineurin-like phosphoesterase	0.00490269	0.0284614	0.0264136	0.0245087	-2.30016	2.42327	2.0959	3.21658
Zt09_TU_3_00670	.	Not secreted	Putative cyclase	0.0137728	0.0346111	0.029568	0.0276969	1.70708	0.808787	0.501248	2.70834
Zt09_TU_3_00671	.	Not secreted	MYND finger	0.0120087	0.0145016	0.0141407	0.0124642	2.51914	-0.0621737	0.81564	2.78073
Zt09_TU_3_00672	.	Not secreted	Major Facilitator Superfamily	0.00469727	0.0149778	0.0163043	0.0185052	2.08928	-0.651671	0.0102538	1.67182
Zt09_TU_3_00673	.	Not secreted	NA	NA	0.00465466	0.00306451	0.00148378	NA	-1.99843	-0.834167	-1.26715
Zt09_TU_3_00674	.	Not secreted	NA	0.00210268	0.0148486	0.0102836	0.00624608	-2.37905	1.39265	0.191042	0.282437
Zt09_TU_3_00675	.	Not secreted	NA	NA	0.0401907	0.0387551	0.0257594	NA	1.82775	1.01466	0.291067
Zt09_TU_3_00676	.	Not secreted	Diacylglycerol kinase catalytic domain	0.00270548	0.02524	0.0342147	0.0241264	-0.966755	1.0357	1.87306	1.06644
Zt09_TU_3_00677	.	Not secreted	ATP-grasp domain, CoA-ligase	NA	0.0207289	0.0214267	0.0176724	NA	1.63771	1.24029	1.31129
Zt09_TU_3_00678	.	Not secreted	Protein of unknown function (DUF3245)	NA	0.0166382	0.0180664	0.0167181	NA	1.37446	0.284365	1.30317
Zt09_TU_3_00679	.	Not secreted	Thiolase, N-terminal domain, Thiolase, C-terminal domain	0.00130063	0.0188236	0.0196154	0.0234918	-2.54501	0.488397	0.715278	2.60618
Zt09_TU_3_00680	.	Not secreted	Rapamycin-insensitive companion of mTOR, domain 5, Rapamycin-insensitive companion of mTOR, N-term, Rapamycin-insensitive companion of mTOR RasGEF_N domain, Hr1 repeat, Rapamycin-insensitive companion of mTOR, middle domain	NA	0.00491122	0.00526797	0.00344899	NA	-1.43838	-0.933012	-0.905493
Zt09_TU_3_00681	.	Not secreted	Uricase	NA	0.00323818	0.00310181	0.00386373	NA	-1.42848	-1.08867	-0.30396
Zt09_TU_3_00682	.	Not secreted	Ribosomal protein L13	NA	NA	0.00796605	0.00256767	NA	NA	-1.0236	-1.49989
Zt09_TU_3_00683	.	Not secreted	NA	NA	0.000731973	0.00320216	0.000630234	NA	-2.45206	-2.47249	-1.13183
Zt09_TU_3_00684	.	Not secreted	Pam16	NA	0.0096031	0.0152502	0.0146385	NA	-0.339973	1.98755	2.10013
Zt09_TU_3_00685	.	Not secreted	Cyclin	NA	0.00491428	0.00491228	0.00287346	NA	0.625814	1.11941	-0.169716
Zt09_TU_3_00686	.	Not secreted	NA	NA	0.00784276	0.00474718	0.00393892	NA	-0.745309	-1.75787	0.632382
Zt09_TU_3_00687	.	Not secreted	Sodium/calcium exchanger protein, Inner membrane component domain	NA	0.00540442	0.00574491	0.00598659	NA	0.742243	0.0749474	1.4792
Zt09_TU_3_00688	.	Not secreted	ATPase family associated with various cellular activities (AAA)	NA	0.0148353	0.0146346	0.0218211	NA	0.177993	0.0594631	2.766
Zt09_TU_3_00689	.	Not secreted	NA	NA	NA	NA	NA	NA	NA	NA	NA
Zt09_TU_3_00690	.	Not secreted	Thioesterase superfamily	NA	0.0176966	0.0133169	0.0178626	NA	1.54942	-0.649015	2.15816
Zt09_TU_3_00691	.	Not secreted	Eukaryotic translation initiation factor 4G1, MIF4G domain	0.00132466	0.00168825	0.00719634	0.00508341	0.830455	-2.3881	2.04763	0.584435
Zt09_TU_3_00692	.	Not secreted	Homeobox domain	NA	0.00215519	0.00296095	0.00173535	NA	-2.10061	-1.53084	-0.477174
Zt09_TU_3_00693	.	Not secreted	THO complex subunit 1 transcription elongation factor	NA	0.00282699	0.0109368	0.00196024	NA	-2.19047	2.6564	-2.32371
Zt09_TU_3_00694	.	Not secreted	Replication Fork Protection Component Swi3	NA	0.00836095	0.0112947	0.00746426	NA	1.56404	1.42451	1.96306
Zt09_TU_3_00695	.	Not secreted	AAA domain, Intron-binding protein aquarius N-terminus, AAA domain	NA	0.00432295	0.00458532	0.0033741	NA	0.451355	-0.0782962	0.343416
Zt09_TU_3_00696	.	Not secreted	NADH-ubiquinone oxidoreductase complex I, 21 kDa subunit, C-terminal of NADH-ubiquinone oxidoreductase 21 kDa subunit	NA	0.00377629	0.00533073	0.00168335	NA	-0.589015	-0.552694	-1.86654
Zt09_TU_3_00697	.	Not secreted	Cytochrome P450	NA	0.00178496	0.00647013	0.00135557	NA	-1.05245	2.48843	-0.191095
Zt09_TU_3_00698	.	Secreted	Peptidase A4 family	0.00183985	0.0143099	0.0139233	0.00626699	-2.54501	2.07617	1.61538	-0.232355
Zt09_TU_3_00699	.	Not secreted	NA	0.000414172	0.00526364	0.00525832	0.00402931	-2.34784	0.30125	-0.566586	2.10573
Zt09_TU_3_00700	.	Not secreted	NA	0.00385	0.0147669	0.0198858	0.00553791	-2.70023	-0.0750359	-0.036398	-1.95785
Zt09_TU_3_00701	.	Not secreted	short chain dehydrogenase	NA	0.031511	0.0251864	0.0265523	NA	2.07553	1.36992	2.71785
Zt09_TU_3_00702	.	Not secreted	Histone-like transcription factor (CBF/NF-Y) and archaeal histone	NA	0.0148625	0.0062607	0.00863066	NA	1.35161	-1.29109	1.07773
Zt09_TU_3_00703	.	Not secreted	Lipase (class 3)	0.00230589	0.0203276	0.0213294	0.0162406	-2.72752	-0.471314	-0.203732	0.477415
Zt09_TU_3_00704	.	Not secreted	NA	NA	0.0103707	0.011271	0.00652307	NA	-0.959685	-1.36262	0.117575
Zt09_TU_3_00705	.	Not secreted	NA	NA	0.00143459	0.00181037	NA	NA	-2.37134	-1.80873	NA
Zt09_TU_3_00706	.	Not secreted	NA	NA	0.00200455	0.00476195	NA	NA	-2.72654	-1.40203	NA
Zt09_TU_3_00707	.	Not secreted	NA	NA	0.00327932	0.00802008	NA	NA	-2.49758	-2.08061	NA
Zt09_TU_3_00708	.	Not secreted	NA	NA	NA	0.00187019	NA	NA	NA	-2.08633	NA
Zt09_TU_3_00709	.	Secreted	AAR2 protein	0.00135903	0.0053087	0.00707634	0.0115909	-2.38242	-2.39328	-2.00702	0.959337
Zt09_TU_3_00710	.	Not secreted	Central kinetochore-associated	NA	0.000811314	0.00189786	0.00244575	NA	-2.22182	-2.26857	-0.808596
Zt09_TU_3_00711	.	Not secreted	Serine carboxypeptidase S28, Peptidase M50B-like	0.00192505	0.010358	0.00457537	0.00703951	-2.34531	0.315376	-0.5568	0.516289
Zt09_TU_3_00712	.	Not secreted	Fungal Zn(2)-Cys(6) binuclear cluster domain, Fungal specific transcription factor domain	NA	0.00244925	0.00658199	0.00310979	NA	-2.31119	-0.679748	2.20096
Zt09_TU_3_00713	.	Not secreted	NA	NA	NA	NA	NA	NA	NA	NA	NA
Zt09_TU_3_00714	.	Not secreted	AMP-binding enzyme C-terminal domain, AMP-binding enzyme	NA	0.00550753	0.0112481	0.00627333	NA	-0.45066	1.00005	0.816667
Zt09_TU_3_00715	.	Not secreted	galactosyl transferase GMA12/MNN10 family	NA	0.00837151	0.00730515	0.00590834	NA	-2.38136	-1.57891	-0.951819
Zt09_TU_3_00716	.	Not secreted	NA	0.00223978	0.00728597	0.00654916	0.00344863	-1.59527	-1.48535	1.28413	0.348599
Zt09_TU_3_00717	.	Not secreted	short chain dehydrogenase	NA	0.00663931	0.00539089	0.00395199	NA	-1.48823	-0.137647	-0.395007
Zt09_TU_3_00718	.	Not secreted	NA	NA	0.011432	0.00785278	0.0064297	NA	-0.910765	-1.16484	-0.354219
Zt09_TU_3_00719	.	Not secreted	Heavy-metal-associated domain	0.0027612	0.0169475	0.0149212	0.0106366	-1.19742	1.43674	1.13398	0.470241
Zt09_TU_3_00720	.	Not secreted	RNA recognition motif. (a.k.a. RRM, RBD, or RNP domain)	0.00826628	0.010757	0.0117471	0.00666994	3.33306	0.858969	-0.230786	1.14306
Zt09_TU_3_00721	.	Not secreted	Acyl-CoA dehydrogenase, N-terminal domain, Acyl-CoA dehydrogenase, C-terminal domain	0.00543111	0.0103854	0.0108032	0.00743683	2.09775	0.18858	1.3602	0.199606
Zt09_TU_3_00770	.	Not secreted	NA	0.00112296	0.0136697	0.0164189	0.0118657	-2.37905	0.117385	0.769421	1.01515
Zt09_TU_3_00771	.	Not secreted	NA	0.00803311	0.00635616	0.0065355	0.00771877	3.36057	0.53705	0.381691	2.59429
Zt09_TU_3_00772	.	Secreted	NA	NA	NA	NA	NA	NA	NA	NA	NA
Zt09_TU_3_00773	Small secreted proteins	Secreted	NA	NA	NA	NA	NA	NA	NA	NA	NA
Zt09_TU_3_00774	.	Not secreted	Per1-like	0.00222485	0.0115908	0.010958	0.0018145	-1.58916	1.40532	-0.668284	-1.73853
Zt09_TU_3_00775	.	Not secreted	NA	NA	NA	0.00264183	NA	NA	NA	-0.153409	NA
Zt09_TU_3_00776	.	Not secreted	NA	0.00192202	0.00558092	0.00676742	0.00300642	-1.55647	0.75773	1.99185	-0.529439
Zt09_TU_3_00777	.	Not secreted	Fungal Zn(2)-Cys(6) binuclear cluster domain	NA	0.00319619	0.000584385	0.00141248	NA	-0.190474	-2.16938	0.464188
Zt09_TU_3_00778	.	Not secreted	NA	NA	0.00979848	0.0157833	0.00534289	NA	-1.02945	1.38735	-0.800301
Zt09_TU_3_00779	.	Not secreted	Ubiquitin family	NA	NA	NA	NA	NA	NA	NA	NA
Zt09_TU_3_00780	.	Not secreted	Carbon-nitrogen hydrolase	NA	NA	NA	NA	NA	NA	NA	NA
Zt09_TU_3_00781	.	Not secreted	TCP-1/cpn60 chaperonin family	NA	0.00296283	0.0083576	0.00201229	NA	-0.558994	1.75822	-0.555147
Zt09_TU_3_00782	.	Not secreted	NA	0.00167501	0.00791905	0.00992778	0.00566847	2.52826	0.372648	0.611446	0.883073
Zt09_TU_3_00783	.	Not secreted	NA	NA	0.00329495	0.00317853	0.00444957	NA	-0.468361	0.730356	1.14849
Zt09_TU_3_00784	.	Not secreted	NA	NA	0.00801445	0.00918348	0.00690348	NA	1.98132	0.519441	1.41474
Zt09_TU_3_00785	.	Not secreted	Universal stress protein family	0.00528587	0.00237966	0.00582305	0.00358952	2.9775	-1.70985	0.883661	0.80409
Zt09_TU_3_00786	.	Not secreted	Major royal jelly protein	0.0158011	0.0110582	0.0217169	0.0111813	3.71383	0.419902	0.549625	0.444738
Zt09_TU_3_00787	.	Not secreted	NA	0.00194478	0.00201081	0.00379222	0.00190765	3.18277	-1.65592	0.28732	-0.102104
Zt09_TU_3_00788	.	Not secreted	Velvet factor	NA	0.0021464	NA	NA	NA	-0.640156	NA	NA
Zt09_TU_3_00789	.	Not secreted	MOZ/SAS family, PHD-finger	NA	0.00239747	0.003192	0.00214762	NA	-1.30835	1.37355	0.653972
Zt09_TU_3_00790	.	Not secreted	NADH-ubiquinone oxidoreductase MWFE subunit	NA	0.00553219	0.018969	0.00884518	NA	-1.89716	1.17637	1.29834
Zt09_TU_3_00791	.	Not secreted	Up-regulated During Septation	0.00142178	0.00111639	0.00207494	0.0011219	1.78411	-1.48871	-0.149743	0.817584
Zt09_TU_3_00792	.	Not secreted	Response regulator receiver domain	NA	0.00231324	0.00531588	0.000736394	NA	-1.79351	0.658352	-1.41718
Zt09_TU_3_00793	.	Not secreted	NA	NA	NA	NA	NA	NA	NA	NA	NA
Zt09_TU_3_00794	.	Not secreted	Pyridoxamine 5'-phosphate oxidase	NA	0.0257395	0.0253892	0.0282501	NA	0.906863	0.711331	2.26572
Zt09_TU_3_00795	.	Not secreted	NA	0.00219682	0.00541912	0.0091141	0.0049806	-1.40175	-0.956652	0.582012	2.48074
Zt09_TU_3_00796	.	Not secreted	Cytochrome c oxidase subunit VIIa	NA	NA	0.00712392	NA	NA	NA	-0.154841	NA
Zt09_TU_3_00797	.	Not secreted	NA	0.0133254	0.0101149	0.00719335	0.00651242	3.14109	-0.460205	-0.354304	1.41444
Zt09_TU_3_00798	.	Not secreted	Annexin	0.00235656	0.0126054	0.0197969	0.00687031	-0.875119	-0.29071	1.55061	-0.0146229
Zt09_TU_3_00799	.	Not secreted	NA	NA	NA	NA	NA	NA	NA	NA	NA
Zt09_TU_3_00800	.	Not secreted	RNA recognition motif. (a.k.a. RRM, RBD, or RNP domain)	NA	0.00294793	0.00369867	0.00170089	NA	-1.18693	-0.770806	-0.019346
Zt09_TU_3_00801	.	Not secreted	NA	NA	0.0232769	0.0242605	0.0195274	NA	0.581055	1.19329	1.03546
Zt09_TU_3_00802	.	Not secreted	WD domain, G-beta repeat	NA	0.0156171	0.0148623	0.0120926	NA	0.617429	0.892207	1.77378
Zt09_TU_3_00803	.	Not secreted	NUDE protein, C-terminal conserved region	0.00438774	0.00525328	0.00415341	0.00474975	1.95246	-0.56947	-0.504079	1.79019
Zt09_TU_3_00804	.	Not secreted	Biotin carboxylase C-terminal domain, Carbamoyl-phosphate synthase L chain, ATP binding domain, Biotin-requiring enzyme, Carboxyl transferase domain, Carbamoyl-phosphate synthase L chain, N-terminal domain, Acetyl-CoA carboxylase, central region	0.00350018	0.0126276	0.00597	0.00622713	2.08428	0.796959	-0.817359	-0.286586
Zt09_TU_3_00805	.	Not secreted	Beta-lactamase	0.00185727	0.00488968	0.00286832	0.00222181	1.38564	-0.96667	-0.61465	0.233499
Zt09_TU_3_00806	.	Not secreted	short chain dehydrogenase	NA	0.00450937	0.00503315	NA	NA	-0.0781745	1.19956	NA
Zt09_TU_3_00807	.	Not secreted	FAD binding domain, FAD linked oxidases, C-terminal domain	NA	0.00858115	0.00866436	0.017648	NA	0.695302	-1.19811	3.80026
Zt09_TU_3_00808	.	Not secreted	Coiled-coil domain containing protein (DUF2052)	NA	0.0187309	0.0147469	NA	NA	2.21716	0.792802	NA
Zt09_TU_3_00809	.	Not secreted	NA	NA	0.00528676	0.00556214	0.000367775	NA	0.955943	0.196965	-1.4891
Zt09_TU_3_00810	.	Not secreted	ATP synthase subunit C	NA	0.00681336	0.0046716	NA	NA	0.545422	0.399899	NA
Zt09_TU_3_00811	.	Not secreted	RhoGEF domain, CNH domain, Pleckstrin homology domain, Domain found in Dishevelled, Egl-10, and Pleckstrin (DEP)	0.00224732	0.00771345	0.00623854	0.000312862	2.46361	1.26085	0.253665	-2.34091
Zt09_TU_3_00812	.	Secreted	Glycosyltransferase sugar-binding region containing DXD motif	NA	0.00486648	0.00368675	0.00300873	NA	-0.980629	-0.651651	-0.916162
Zt09_TU_3_00813	.	Not secreted	Protein kinase domain, AMP-binding enzyme C-terminal domain, AMP-binding enzyme	0.00785019	0.0117319	0.00383332	0.009577	2.97509	2.01465	-2.25763	2.4794
Zt09_TU_3_00814	.	Not secreted	F-box-like, WD domain, G-beta repeat	NA	0.000749371	0.00318209	NA	NA	-2.4936	-0.807101	NA
Zt09_TU_3_00815	.	Not secreted	NA	NA	0.00126367	0.006774	NA	NA	-2.06827	0.383897	NA
Zt09_TU_3_00816	.	Not secreted	Dehydrogenase E1 component	NA	0.00883151	0.0115103	0.00502255	NA	-0.346637	0.575262	0.596931
Zt09_TU_3_00817	.	Not secreted	Mitochondrial carrier protein	0.00200134	0.0159339	0.0172495	0.0134442	-2.58094	0.493069	0.640315	2.70454
Zt09_TU_3_00818	.	Not secreted	Histone acetyl transferase HAT1 N-terminus	0.00242067	0.00908188	0.012621	0.00989135	0.114382	0.82408	1.23943	2.14508
Zt09_TU_3_00819	.	Not secreted	ZIP Zinc transporter	0.00363019	0.0104748	0.00968374	0.00809293	0.117137	1.43331	0.914251	3.4307
Zt09_TU_3_00820	.	Not secreted	NA	0.0121622	0.0142065	0.012828	0.00769683	2.41514	1.23382	0.900374	0.472511
Zt09_TU_3_00821	.	Not secreted	Fructose-1-6-bisphosphatase	0.00913591	0.00995786	0.00824598	0.00600256	3.05415	2.87613	1.65649	1.109
Zt09_TU_3_00822	.	Not secreted	NA	0.00648968	0.00648799	0.00576789	0.00605836	3.19287	1.73395	0.347331	2.87549
Zt09_TU_3_00823	.	Not secreted	3,4-dihydroxy-2-butanone 4-phosphate synthase	NA	NA	0.00349152	NA	NA	NA	-0.104259	NA
Zt09_TU_3_00824	.	Not secreted	NA	NA	NA	0.00410412	NA	NA	NA	-0.146416	NA
Zt09_TU_3_00825	.	Not secreted	NA	NA	0.000847648	0.00439573	NA	NA	-2.31935	0.373872	NA
Zt09_TU_3_00826	.	Not secreted	TFIIE beta subunit core domain	NA	0.00927904	0.0117041	0.00510154	NA	0.379807	0.42067	1.18102
Zt09_TU_3_00827	.	Not secreted	TPR/MLP1/MLP2-like protein	0.00181463	0.00318833	0.0100268	0.00160985	2.85078	-0.144611	0.153862	0.0342513
Zt09_TU_3_00828	.	Not secreted	Helicase conserved C-terminal domain, DEAD/DEAH box helicase, Sec63 Brl domain	0.00847923	0.0127571	0.0115602	0.0119872	1.49635	0.866109	0.616958	1.91533
Zt09_TU_3_00829	.	Not secreted	Nucleotide-sugar transporter	0.00222783	0.00600332	0.00694546	0.0053221	-0.0805823	0.422567	0.941432	1.5008
Zt09_TU_3_00830	.	Not secreted	Aminotransferase class I and II	NA	0.00643859	0.0167803	0.0138032	NA	-1.75138	1.07213	1.64767
Zt09_TU_3_00831	.	Not secreted	NADH pyrophosphatase zinc ribbon domain, NADH pyrophosphatase-like rudimentary NUDIX domain, NUDIX domain	0.0148166	0.0410399	0.0371638	0.0172493	-0.707423	1.74391	2.65421	-0.415849
Zt09_TU_3_00832	.	Not secreted	50S ribosome-binding GTPase	0.00960782	0.0404631	0.0435103	0.0180544	-1.71733	2.3401	2.72121	0.661756
Zt09_TU_3_00833	.	Not secreted	Argonaute linker 2 domain, PAZ domain, Argonaute linker 1 domain, Piwi domain, N-terminal domain of argonaute	0.00156053	0.0124669	0.0190931	0.0117024	-2.7518	0.163367	1.9203	0.809622
Zt09_TU_3_00834	.	Secreted	Glycosyl hydrolase family 81	0.00135183	0.0158249	0.0127521	0.0109837	-1.65012	1.01394	0.708251	0.135489
Zt09_TU_3_00835	.	Not secreted	Carbonic anhydrase	0.0115135	0.0107991	0.014391	0.00977452	3.37671	0.155927	2.48391	0.697528
Zt09_TU_3_00836	.	Not secreted	Fungal Zn(2)-Cys(6) binuclear cluster domain	NA	0.0100716	0.00531361	0.00988803	NA	0.571783	-1.36215	1.67361
Zt09_TU_3_00837	.	Not secreted	Fungal specific transcription factor domain, Fungal Zn(2)-Cys(6) binuclear cluster domain	0.00254666	0.00589802	0.00431003	0.00480463	0.675335	1.15395	-0.156005	1.69559
Zt09_TU_3_00838	.	Secreted	NA	NA	0.00523494	0.00742592	0.000836912	NA	-0.267813	-0.00266303	-1.82598
Zt09_TU_3_00839	.	Not secreted	Glycosyl hydrolase family 76	0.00394748	0.000786922	0.00280992	NA	1.71582	-2.23929	-1.29527	NA
Zt09_TU_3_00840	.	Not secreted	ATPase family associated with various cellular activities (AAA), Peptidase family M41	0.00258974	0.00159668	0.00338617	0.000763285	1.68764	-1.09525	0.980428	-1.55965
Zt09_TU_3_00841	.	Not secreted	Nuclear protein 96, Nucleoporin autopeptidase, Nucleoporin FG repeat region	NA	0.00358406	0.00224601	0.00268111	NA	-0.285007	-0.929334	-0.0886463
Zt09_TU_3_00842	.	Not secreted	HORMA domain	0.00525251	0.00424103	0.00608866	0.00309237	3.26438	-0.774247	-1.13608	0.0751417
Zt09_TU_3_00843	.	Not secreted	Aldo/keto reductase family	NA	0.00238479	0.00988853	0.00518359	NA	-2.03107	-0.496632	2.14568
Zt09_TU_3_00844	.	Not secreted	SET domain	0.0226097	0.0244662	0.0246407	0.0273365	2.16536	1.76071	1.65652	3.2283
Zt09_TU_3_00845	.	Not secreted	Methyltransferase domain	0.00198797	0.00269547	NA	0.00375064	-0.859507	-0.0353427	NA	1.69796
Zt09_TU_3_00846	.	Not secreted	Glycosyl transferase family 90	NA	0.00289295	0.00154793	NA	NA	-2.15009	-0.966713	NA
Zt09_TU_3_00847	.	Not secreted	FtsJ-like methyltransferase	0.00591456	0.0121896	0.0139139	0.0116041	2.11407	-0.817381	-0.991147	-0.209582
Zt09_TU_3_00848	.	Not secreted	FtsJ-like methyltransferase	0.00157018	0.0185871	NA	0.0177723	-2.40604	0.736048	NA	2.61865
Zt09_TU_3_00849	.	Not secreted	NA	0.00394477	0.0243992	0.0297399	0.023721	-2.68363	0.587571	2.04846	1.6449
Zt09_TU_3_00853	.	Not secreted	Nitronate monooxygenase	NA	NA	0.00356143	NA	NA	NA	-1.79546	NA
Zt09_TU_3_00854	.	Not secreted	Binding domain of Nse4/EID3 to Nse3-MAGE, Nse4 C-terminal	NA	0.00581342	0.0020609	NA	NA	-1.91418	-2.53046	NA
Zt09_TU_3_00855	.	Secreted	NA	NA	0.00251912	0.00175439	NA	NA	-1.799	-2.36312	NA
Zt09_TU_3_00856	.	Not secreted	NA	0.0185458	0.0158104	0.0239477	0.00853683	0.126427	-0.490096	0.919395	-1.56919
Zt09_TU_3_00916	.	Not secreted	NA	0.0204607	0.0200879	0.0282076	0.0179354	3.50964	1.20489	0.13934	0.911167
Zt09_TU_3_00917	.	Not secreted	NADH:flavin oxidoreductase / NADH oxidase family	0.00999615	0.0362003	0.0338505	0.0368163	3.52832	1.73412	1.52331	2.67831
Zt09_TU_3_00918	.	Not secreted	Flavodoxin, Oxidoreductase NAD-binding domain, Cytochrome P450, FAD binding domain	0.0161693	0.0170764	0.0162019	0.0149616	3.69633	0.0573419	-0.0234832	1.7116
Zt09_TU_3_00919	.	Not secreted	Calcineurin-like phosphoesterase	0.00881984	0.00359475	0.0152874	0.00155995	1.97141	-2.30743	-1.28489	-2.14424
Zt09_TU_3_00977	.	Not secreted	OTT_1508-like deaminase	0.0279926	0.0376771	0.0379779	0.0337622	1.03076	1.66005	1.47745	2.34081
Zt09_TU_3_00978	.	Not secreted	NA	NA	NA	NA	NA	NA	NA	NA	NA
Zt09_TU_3_00979	.	Not secreted	RNA recognition motif. (a.k.a. RRM, RBD, or RNP domain)	0.00148783	0.00564443	0.00892049	0.00838484	-1.51491	-0.634745	0.92111	1.39899
Zt09_TU_3_00980	.	Not secreted	PHD-finger	0.00501777	0.0136349	0.00704546	0.014885	-1.54641	1.45265	-0.638792	3.40783
Zt09_TU_3_00981	.	Not secreted	NA	NA	NA	0.00997125	0.00213798	NA	NA	1.72166	-1.97783
Zt09_TU_3_00982	.	Not secreted	Protein kinase domain	NA	0.00371651	0.00862096	0.0016759	NA	-1.55385	0.854834	-2.23405
Zt09_TU_3_00983	.	Not secreted	Spermine/spermidine synthase	0.00290477	0.026683	0.0299521	0.0111276	-1.9019	0.455615	2.0703	-0.418089
Zt09_TU_3_00984	.	Not secreted	Major Facilitator Superfamily	0.00162497	0.0175345	0.0152557	0.0140677	-2.08287	1.13807	0.259254	0.603842
Zt09_TU_3_00985	.	Secreted	NA	NA	0.00239365	0.0107978	NA	NA	-1.82249	1.26499	NA
Zt09_TU_3_00986	.	Secreted	NA	NA	0.00461051	0.0042793	0.00395153	NA	0.325637	0.769704	1.64978
Zt09_TU_3_00987	.	Secreted	NA	0.00442761	0.0223162	0.0278126	0.0234263	-1.50155	0.805803	1.73432	2.20977
Zt09_TU_3_00988	.	Not secreted	Kinesin motor domain	0.00402782	0.014648	0.00718733	0.00932492	-0.747425	1.69771	-0.504611	0.501948
Zt09_TU_3_00989	.	Not secreted	NA	0.0030504	0.0217648	0.0195262	0.0169067	-0.621275	1.19267	0.647247	2.0664
Zt09_TU_3_00990	.	Not secreted	Mitochondrial carrier protein	0.00479053	0.0318506	0.0296544	0.0289241	-0.686914	1.73324	1.44619	3.20748
Zt09_TU_3_00991	.	Not secreted	Fungal Zn(2)-Cys(6) binuclear cluster domain, Fungal specific transcription factor domain	0.00652145	0.00974871	0.017004	0.0144293	-0.763909	-0.51477	1.84597	2.27377
Zt09_TU_3_00992	.	Not secreted	PrpF protein	0.00358325	0.0327504	0.0312173	0.0246472	-0.692282	0.889505	-0.0525494	0.804353
Zt09_TU_3_00993	.	Not secreted	Major Facilitator Superfamily	0.0042551	0.0363139	0.0331083	0.0300499	-1.12099	1.08502	1.65959	0.60886
Zt09_TU_3_00994	.	Secreted	NA	0.00481867	0.0478465	0.0315733	0.0351703	-1.56465	2.23433	0.391278	2.22956
Zt09_TU_3_00995	.	Not secreted	Amino acid permease	0.00206505	0.0150091	0.0161575	0.0212655	-2.70497	-0.414091	1.41906	1.10888
Zt09_TU_3_00996	.	Not secreted	Aldehyde dehydrogenase family	0.00593512	0.0270905	0.0286058	0.0156023	-2.11253	1.28405	1.31703	-0.539915
Zt09_TU_3_00997	Cell wall degrading enzymes	Secreted	Cellulase (glycosyl hydrolase family 5)	0.00387455	0.00873344	0.00863547	0.0086689	0.60721	-0.409127	-0.0551399	0.280871
Zt09_TU_3_00998	.	Not secreted	NA	0.0192697	0.0277557	0.0247151	0.0216612	3.35004	1.3679	0.858276	0.709934
Zt09_TU_3_01006	.	Not secreted	PRP38 family	0.0233282	0.0444881	0.0419145	0.034816	1.40523	1.83043	2.01461	1.67904
Zt09_TU_3_01024	.	Not secreted	Protein of unknown function (DUF788)	NA	NA	NA	NA	NA	NA	NA	NA
Zt09_TU_3_01025	.	Not secreted	N-acetyltransferase	NA	0.00450447	0.00529796	0.00433372	NA	-2.32991	-1.60497	-1.72359
Zt09_TU_3_01026	.	Not secreted	G-patch domain, GC-rich sequence DNA-binding factor-like protein	NA	0.00562981	0.00254715	0.0101809	NA	-2.55563	-2.45915	-0.913399
Zt09_TU_3_01027	.	Not secreted	Dehydrogenase E1 component, 2-oxoglutarate dehydrogenase C-terminal, 2-oxoglutarate dehydrogenase N-terminus, Transketolase, pyrimidine binding domain	NA	0.00193524	0.00197483	0.0038903	NA	-2.23216	-2.55283	-0.874872
Zt09_TU_3_01028	.	Secreted	Histidine phosphatase superfamily (branch 2)	0.00113129	0.00110862	0.0055229	NA	-1.29755	-2.49503	-1.26914	NA
Zt09_TU_3_01029	.	Not secreted	BSD domain, TFIIH p62 subunit, N-terminal domain	0.00433949	0.00152697	0.00879734	NA	-1.67861	-2.08231	-1.9012	NA
Zt09_TU_3_01030	.	Not secreted	NA	NA	NA	0.00465092	NA	NA	NA	-1.71194	NA
Zt09_TU_3_01031	.	Not secreted	Ribosomal protein S16	NA	0.00512024	0.0250583	NA	NA	-2.48243	2.36	NA
Zt09_TU_3_01032	.	Not secreted	Dynein light intermediate chain (DLIC)	NA	0.00224874	NA	NA	NA	-2.71027	NA	NA
Zt09_TU_3_01033	.	Not secreted	NA	NA	0.00051883	NA	NA	NA	-2.30991	NA	NA
Zt09_TU_3_01034	.	Not secreted	NA	NA	NA	0.00228994	NA	NA	NA	-2.38093	NA
Zt09_TU_3_01035	.	Not secreted	NA	NA	0.00588207	0.00488725	0.00310785	NA	-1.88839	-1.99687	-2.2283
Zt09_TU_3_01048	.	Not secreted	NA	0.00183321	0.0139353	0.0138923	0.00950171	-2.68852	0.656328	0.50521	1.18874
Zt09_TU_3_01049	.	Not secreted	NA	NA	NA	NA	NA	NA	NA	NA	NA
Zt09_TU_3_01050	.	Not secreted	NA	NA	NA	NA	NA	NA	NA	NA	NA
Zt09_TU_3_01051	.	Not secreted	DHHC palmitoyltransferase	0.00442499	0.0469928	0.0361072	0.033482	-2.74095	1.68649	0.503607	2.61731
Zt09_TU_3_01052	.	Not secreted	NA	0.00264439	0.0326162	0.0244845	0.0139361	-2.67942	0.540643	-0.166236	1.03172
Zt09_TU_3_01053	.	Not secreted	Cation transporting ATPase, C-terminus, Cation transporter/ATPase, N-terminus, haloacid dehalogenase-like hydrolase, E1-E2 ATPase	0.00365738	0.0317727	0.0291209	0.0283886	-2.56506	2.12679	0.81597	2.35551
Zt09_TU_3_01054	.	Not secreted	NA	0.00567685	0.022375	0.0173855	0.0190956	-1.28127	0.495838	0.0236533	0.435781
Zt09_TU_3_01055	.	Not secreted	Ankyrin repeats (3 copies)	0.0161409	0.0326871	0.0307639	0.0258726	0.845291	0.608324	0.790122	0.460785
Zt09_TU_3_01056	.	Not secreted	WD domain, G-beta repeat, short chain dehydrogenase	0.00873663	0.0210093	0.0186427	0.0126622	0.988552	0.629501	0.337374	1.01875
Zt09_TU_4_00002	.	Not secreted	Condensation domain, AMP-binding enzyme, Phosphopantetheine attachment site	0.000725664	0.00128631	0.00418172	0.00152076	0.856291	-2.30062	-2.1394	-1.1145
Zt09_TU_4_00102	.	Not secreted	Memo-like protein	NA	0.0045621	0.00910201	0.00444648	NA	-1.95571	-0.340842	-0.464527
Zt09_TU_4_00103	.	Not secreted	Translin family	NA	0.00892707	0.0106915	0.0177983	NA	-0.961274	-0.5922	2.54371
Zt09_TU_4_00104	.	Not secreted	Acyl-CoA dehydrogenase, middle domain, Acyl-CoA oxidase, Acyl-coenzyme A oxidase N-terminal	NA	0.00545261	0.0136062	0.0110112	NA	-1.54137	0.469108	2.02738
Zt09_TU_4_00105	.	Not secreted	AMP-binding enzyme C-terminal domain, AMP-binding enzyme	NA	0.00097394	0.00389715	0.0010593	NA	-2.37482	1.59061	-1.29736
Zt09_TU_4_00106	.	Not secreted	SAP domain	NA	NA	NA	NA	NA	NA	NA	NA
Zt09_TU_4_00107	.	Not secreted	Methyltransferase domain	NA	0.00157132	NA	0.00152688	NA	-2.32392	NA	-2.30481
Zt09_TU_4_00113	.	Not secreted	NA	NA	0.0315247	0.0250265	0.0240946	NA	0.108247	0.614325	2.23179
Zt09_TU_4_00114	.	Not secreted	NA	NA	0.034181	0.0358922	0.0266331	NA	1.90679	1.937	1.59499
Zt09_TU_4_00115	.	Not secreted	Glycosyl hydrolases family 16	NA	0.013403	0.0137763	0.00801912	NA	1.33282	0.981783	1.17825
Zt09_TU_4_00116	.	Not secreted	AMP-binding enzyme, AMP-binding enzyme C-terminal domain	0.00318992	0.0139439	0.0107707	0.0130322	-1.6811	0.497425	0.82248	1.57875
Zt09_TU_4_00137	.	Not secreted	Sugar (and other) transporter	NA	0.000445361	0.00114943	NA	NA	-2.44156	-1.48312	NA
Zt09_TU_4_00138	.	Not secreted	Tom37 C-terminal domain, Outer mitochondrial membrane transport complex protein	NA	0.00211457	0.000466458	0.0055463	NA	-2.79988	-1.76742	2.67503
Zt09_TU_4_00154	.	Not secreted	Protein prenyltransferase alpha subunit repeat	NA	0.00507544	0.0114089	0.00532255	NA	-2.49943	-0.717247	-1.81499
Zt09_TU_4_00155	.	Not secreted	NA	NA	0.00206732	0.00395423	0.00202757	NA	-2.00772	-2.58445	-0.141285
Zt09_TU_4_00186	.	Not secreted	Putative diphthamide synthesis protein, Heterokaryon incompatibility protein (HET)	0.00627819	0.0299169	0.0260761	0.0170264	-2.50592	1.18856	0.717002	1.42255
Zt09_TU_4_00200	.	Not secreted	NA	NA	0.0119131	0.0105637	0.00868821	NA	-0.0618013	0.953419	0.998935
Zt09_TU_4_00201	.	Not secreted	RAVE protein 1 C terminal	NA	0.00870623	0.00976127	0.00936943	NA	0.782883	1.35298	2.11124
Zt09_TU_4_00202	.	Not secreted	NA	0.0154973	0.0295614	0.0256985	0.0190965	3.42995	1.67186	1.98758	0.937202
Zt09_TU_4_00203	Small secreted proteins	Secreted	NA	NA	NA	NA	NA	NA	NA	NA	NA
Zt09_TU_4_00204	.	Not secreted	Major Facilitator Superfamily	0.00478461	0.0100852	0.0043899	0.00753364	1.32187	-0.809169	-1.15786	0.820021
Zt09_TU_4_00205	.	Not secreted	Protein kinase domain	0.00342117	0.0142676	0.00729122	0.00391639	-0.655742	0.75459	-0.441811	2.97148
Zt09_TU_4_00206	.	Not secreted	Double-stranded RNA binding motif	NA	0.00721146	0.00682767	0.00329835	NA	0.382445	0.895937	1.22379
Zt09_TU_4_00207	.	Not secreted	Domain of unknown function (DUF5102)	NA	0.00392686	0.0105263	0.00151	NA	-1.57304	1.7076	-0.721635
Zt09_TU_4_00208	.	Not secreted	Glutathione S-transferase, N-terminal domain, Glutathione S-transferase, C-terminal domain	0.0117777	0.0157854	0.019575	NA	1.54566	-0.035198	1.69342	NA
Zt09_TU_4_00209	.	Not secreted	NA	NA	0.00770608	0.0135722	0.00587116	NA	0.19093	1.43528	-0.122241
Zt09_TU_4_00210	.	Not secreted	XPG I-region, XPG N-terminal domain	0.01345	0.00974921	0.00981608	0.0096331	1.30758	-0.576814	-0.870815	0.0917314
Zt09_TU_4_00211	.	Secreted	Serine carboxypeptidase	0.00628363	0.00668638	0.0154559	0.00808755	-0.603804	-0.901099	0.0122055	1.45375
Zt09_TU_4_00212	.	Not secreted	Phosphoenolpyruvate phosphomutase	0.0300345	0.029461	0.0284494	0.0229143	3.12971	1.2568	1.4572	1.83351
Zt09_TU_4_00213	.	Not secreted	SCP-2 sterol transfer family	NA	0.00282116	0.00256102	0.0105777	NA	-1.29492	-1.57888	2.80832
Zt09_TU_4_00214	.	Not secreted	NA	0.00204896	0.00846733	0.0144718	0.00641956	-2.69817	-0.766762	1.95614	-0.766296
Zt09_TU_4_00215	.	Not secreted	NA	0.00595072	0.0152748	0.0141751	0.0135339	1.38433	1.61511	1.66722	1.80021
Zt09_TU_4_00216	.	Secreted	NA	NA	0.0224111	0.0193797	0.0236165	NA	2.32074	1.92765	3.25268
Zt09_TU_4_00217	.	Not secreted	Munc13 (mammalian uncoordinated) homology domain, Plant family of unknown function (DUF810), C2 domain	0.0050992	0.0178642	0.010723	0.0134572	-1.74795	2.26691	0.147474	1.45659
Zt09_TU_4_00218	.	Not secreted	Helix-loop-helix DNA-binding domain	NA	0.00717929	0.00534373	0.00539187	NA	-0.212464	-0.39654	1.06654
Zt09_TU_4_00287	.	Not secreted	NA	0.00441439	0.0148574	0.0117101	0.0245899	-2.69242	-0.124596	-0.920735	2.91707
Zt09_TU_4_00335	.	Not secreted	Alcohol dehydrogenase GroES-associated, Alcohol dehydrogenase GroES-like domain, Sodium:solute symporter family	NA	0.00913779	0.00430641	NA	NA	1.30559	-1.28684	NA
Zt09_TU_4_00336	.	Not secreted	Zinc-binding dehydrogenase, Alcohol dehydrogenase GroES-like domain	NA	0.00151808	0.003554	NA	NA	-2.23439	-2.37072	NA
Zt09_TU_4_00337	.	Not secreted	NA	NA	0.00277769	0.00216042	NA	NA	-1.73984	-2.39617	NA
Zt09_TU_4_00338	.	Not secreted	GWT1	NA	0.000794991	0.00315456	NA	NA	-1.91511	-2.38508	NA
Zt09_TU_4_00339	.	Not secreted	NA	NA	NA	NA	NA	NA	NA	NA	NA
Zt09_TU_4_00340	.	Not secreted	Thioesterase superfamily	NA	0.010865	0.00905637	0.017351	NA	-0.52013	0.167604	1.39525
Zt09_TU_4_00341	.	Not secreted	NmrA-like family	NA	0.00815964	0.00632072	0.00535956	NA	-1.61851	-1.23946	-0.216666
Zt09_TU_4_00342	.	Not secreted	Glutathione S-transferase, C-terminal domain, Glutathione S-transferase, N-terminal domain	NA	0.00280002	0.00363892	NA	NA	-1.7652	-1.60497	NA
Zt09_TU_4_00343	.	Not secreted	Rab-GTPase-TBC domain	NA	0.00350279	0.00177189	0.00240944	NA	-1.85593	-2.5397	-0.778815
Zt09_TU_4_00344	.	Not secreted	Tim17/Tim22/Tim23/Pmp24 family	NA	0.00355224	NA	0.00358497	NA	-1.71631	NA	-0.71192
Zt09_TU_4_00345	.	Not secreted	NUC153 domain	NA	0.0102082	0.000495267	0.00830728	NA	0.640996	-2.3138	1.41485
Zt09_TU_4_00346	.	Not secreted	NA	NA	0.00875883	0.00756975	0.00961035	NA	-0.374864	-0.22684	1.38585
Zt09_TU_4_00347	.	Not secreted	Mediator complex subunit 13 C-terminal	0.00102996	0.000996285	0.000980751	0.000672579	-0.410393	-2.43077	-1.57046	-0.810862
Zt09_TU_4_00348	.	Not secreted	Cytochrome b5-like Heme/Steroid binding domain	NA	NA	0.0118097	NA	NA	NA	-0.347621	NA
Zt09_TU_4_00349	.	Not secreted	Protein kinase domain, P21-Rho-binding domain	NA	0.000309769	0.00148007	0.000616256	NA	-2.23212	-2.4525	-1.23206
Zt09_TU_4_00350	.	Not secreted	SH3 domain, TRF2-interacting telomeric protein/Rap1 - C terminal domain, GAT domain, Rap1 Myb domain, VHS domain	NA	0.000747752	0.00133612	0.000645536	NA	-2.28148	-2.10609	-1.25823
Zt09_TU_4_00377	.	Not secreted	SPOC domain, Transcription factor S-II (TFIIS), central domain, PHD-finger	NA	0.00281093	0.000712105	0.000727676	NA	0.219054	-1.49665	-2.059
Zt09_TU_4_00378	.	Not secreted	NA	NA	0.00834257	NA	0.00423712	NA	-0.383302	NA	-1.26724
Zt09_TU_4_00379	.	Not secreted	Eukaryotic membrane protein family	NA	0.00128258	NA	0.00110225	NA	-1.86825	NA	-1.43684
Zt09_TU_4_00380	.	Not secreted	NA	NA	0.00202635	0.000387507	0.000996323	NA	-1.22321	-2.00367	-1.75182
Zt09_TU_4_00381	.	Not secreted	GAT domain, VHS domain	0.00297661	0.00297621	0.00186167	NA	0.793158	-1.2805	-1.8579	NA
Zt09_TU_4_00408	.	Not secreted	NA	0.00396623	0.0212567	0.0236805	0.013314	-2.42254	2.11606	3.05107	0.57073
Zt09_TU_4_00702	.	Not secreted	NA	0.00334146	0.0262393	0.0250955	0.0302999	-2.78863	0.853507	0.350576	3.23827
Zt09_TU_4_00703	.	Not secreted	Putative sugar-binding N-terminal domain, Ankyrin repeats (3 copies), Putative nucleotide-binding of sugar-metabolising enzyme	0.000810267	0.0154263	0.0233138	0.0172817	-2.62792	0.833565	2.21263	1.06906
Zt09_TU_4_00704	.	Secreted	NA	NA	NA	0.00270573	0.00268873	NA	NA	-0.229579	0.070358
Zt09_TU_4_00705	.	Not secreted	NA	0.000864304	NA	0.00884665	NA	-2.31196	NA	0.00780931	NA
Zt09_TU_4_00706	.	Not secreted	Ankyrin repeats (many copies)	NA	NA	0.00440663	NA	NA	NA	-2.47232	NA
Zt09_TU_4_00707	.	Secreted	NA	NA	NA	0.00692754	NA	NA	NA	-2.63008	NA
Zt09_TU_4_00708	.	Not secreted	NmrA-like family	0.0017357	0.0464353	0.0409237	0.0376573	-1.45036	1.78529	0.79515	2.30085
Zt09_TU_4_00718	.	Not secreted	His Kinase A (phospho-acceptor) domain, PAS fold, Response regulator receiver domain, Histidine kinase-, DNA gyrase B-, and HSP90-like ATPase	0.00616608	0.0178803	0.0180398	0.0181066	-1.12428	1.03498	0.488917	1.69813
Zt09_TU_4_00719	.	Not secreted	NA	0.0078813	0.00474936	0.0151799	0.0113312	2.98747	-2.23378	0.860411	0.723153
Zt09_TU_4_00720	.	Not secreted	Ring finger domain	0.010979	0.011249	0.0121351	0.0113066	3.32179	2.71484	2.8828	3.75001
Zt09_TU_4_00741	.	Not secreted	NA	NA	NA	0.00302636	NA	NA	NA	-1.64377	NA
Zt09_TU_4_00742	.	Not secreted	Sec63 Brl domain, DEAD/DEAH box helicase, Helicase conserved C-terminal domain	0.000498155	0.00439184	0.00684069	0.00245603	-2.31343	-2.62205	-2.1995	-0.677555
Zt09_TU_4_00743	.	Not secreted	WD domain, G-beta repeat	0.00853772	0.00876034	0.0079487	0.00793717	-0.705561	1.76434	-1.8204	2.0667
Zt09_TU_4_00744	.	Not secreted	Ctr copper transporter family	NA	NA	0.00490961	NA	NA	NA	-1.37338	NA
Zt09_TU_4_00745	.	Not secreted	Origin recognition complex (ORC) subunit 3 N-terminus	NA	0.00187378	0.00474968	NA	NA	-2.64478	-2.33628	NA
Zt09_TU_4_00746	.	Not secreted	NA	NA	0.00121778	0.00332365	0.00147094	NA	-2.31304	-2.31939	-1.32202
Zt09_TU_4_00747	Small secreted proteins	Secreted	NA	NA	NA	0.00826454	NA	NA	NA	-1.53672	NA
Zt09_TU_4_00761	.	Not secreted	SMP-30/Gluconolaconase/LRE-like region	0.00801717	0.0350467	0.0365711	0.0119389	-1.69237	1.51627	1.01326	-0.96005
Zt09_TU_4_00762	.	Secreted	Common central domain of tyrosinase	NA	0.00808863	0.00909077	0.00437107	NA	1.28123	1.5327	-0.0781907
Zt09_TU_4_00768	.	Not secreted	NA	NA	0.0144358	0.0104388	0.0183853	NA	0.41837	0.710879	2.91421
Zt09_TU_4_00769	.	Not secreted	Cytochrome b5-like Heme/Steroid binding domain, Fatty acid desaturase	0.00702513	0.021867	0.0195513	0.0210953	-0.445804	0.9373	1.26298	1.86579
Zt09_TU_4_00780	.	Not secreted	Aldehyde dehydrogenase family	NA	0.00411806	0.0116976	0.010526	NA	-2.26594	-0.982406	-0.545454
Zt09_TU_4_00781	.	Not secreted	NA	NA	0.00458885	0.00895886	0.0044517	NA	-0.928521	0.284078	1.50996
Zt09_TU_4_00782	.	Not secreted	NA	NA	NA	NA	NA	NA	NA	NA	NA
Zt09_TU_4_00783	.	Not secreted	NA	NA	NA	NA	NA	NA	NA	NA	NA
Zt09_TU_4_00784	.	Not secreted	Amino acid permease	NA	0.00385968	0.018322	0.00667899	NA	-1.15486	-0.0638438	0.475788
Zt09_TU_4_00797	.	Not secreted	Phosphomethylpyrimidine kinase	0.0117273	0.0254174	0.026492	0.0154922	2.31041	1.3156	0.698957	0.476989
Zt09_TU_4_00842	.	Not secreted	DNA replication factor CDT1 like, Domain of unknown function (DUF1998), Helicase conserved C-terminal domain, DEAD/DEAH box helicase	0.0136622	0.0318836	0.03551	0.0314135	-0.338439	0.228703	0.600885	1.43292
Zt09_TU_4_00843	.	Not secreted	NA	NA	NA	NA	NA	NA	NA	NA	NA
Zt09_TU_4_00844	.	Not secreted	NA	NA	0.0110304	0.0136562	0.0165577	NA	0.0703694	0.977603	2.73269
Zt09_TU_4_00845	.	Not secreted	NA	NA	NA	NA	NA	NA	NA	NA	NA
Zt09_TU_4_00846	.	Not secreted	NA	0.00409476	0.0254246	0.0186382	0.0286255	-2.43071	1.72412	0.187197	2.99571
Zt09_TU_4_00847	.	Not secreted	NA	0.0032587	0.0219917	0.0237018	0.0214793	-2.17364	0.189006	0.251524	1.54118
Zt09_TU_4_00848	.	Not secreted	NA	NA	0.00844149	0.0252815	0.0123958	NA	-1.45438	2.48197	-0.110784
Zt09_TU_4_00849	.	Not secreted	NA	0.00198412	0.004039	0.00773412	0.0060386	-0.987316	-0.278171	-0.0634568	0.83328
Zt09_TU_4_00850	.	Not secreted	NA	0.00815694	0.00567298	0.014982	0.0248377	-0.750216	-0.0665422	1.65718	2.28298
Zt09_TU_4_00851	.	Not secreted	NA	0.0106467	0.0303622	0.0365933	0.0247316	-0.72626	-0.449016	0.293812	1.46574
Zt09_TU_4_00853	.	Not secreted	ATPase family associated with various cellular activities (AAA), Replication factor C C-terminal domain	0.0108787	0.0309865	0.0322971	0.0284408	2.10201	0.714072	0.637783	3.14838
Zt09_TU_4_00854	.	Not secreted	Fungal domain of unknown function (DUF1746)	0.00465476	0.0201335	0.0299175	0.0157923	1.89124	-0.709286	0.803372	3.53426
Zt09_TU_4_00855	.	Not secreted	NA	NA	0.0100851	0.0108869	0.00944126	NA	0.741632	0.577539	3.71363
Zt09_TU_4_00856	.	Not secreted	NA	NA	NA	NA	NA	NA	NA	NA	NA
Zt09_TU_4_00857	.	Not secreted	MutS family domain IV, MutS domain III, MutS domain V, MutS domain II, MutS domain I	0.00202139	0.0276795	0.0311987	0.0204247	0.00393384	0.302427	0.247294	2.95986
Zt09_TU_4_00863	.	Not secreted	Unconventional myosin tail, actin- and lipid-binding, SH3 domain, Myosin head (motor domain)	0.00129691	0.0168171	0.0241988	0.0226845	1.49826	-0.10123	0.615189	2.19101
Zt09_TU_4_00864	.	Not secreted	NA	0.00604954	0.0334649	0.036393	0.0282625	-1.88452	1.40834	1.86082	2.33347
Zt09_TU_4_00877	.	Not secreted	NA	0.0221128	0.0399529	0.0363697	0.0355079	0.788305	1.34553	0.473325	1.83043
Zt09_TU_4_00878	.	Not secreted	SET domain	NA	NA	NA	NA	NA	NA	NA	NA
Zt09_TU_4_00879	.	Not secreted	Amino acid permease	0.00186047	0.0200117	0.0140693	0.0177923	0.623684	0.0329005	-0.957104	0.559132
Zt09_TU_4_00885	.	Not secreted	NA	NA	0.00285886	0.00173428	0.00369089	NA	-2.36179	-1.46301	-1.66629
Zt09_TU_4_00886	.	Not secreted	Sulfatase	NA	0.00474221	0.00071295	0.000699036	NA	-2.80988	-2.1726	-1.17884
Zt09_TU_4_00887	.	Not secreted	Major Facilitator Superfamily	NA	0.00381925	0.00244163	0.00207989	NA	-2.17986	-1.19529	-2.08417
Zt09_TU_4_00888		Not secreted	Cellulase (glycosyl hydrolase family 5)	NA	0.00232439	NA	0.000962288	NA	-2.59984	NA	-1.4275
Zt09_TU_4_00889	.	Not secreted	NA	NA	0.00169921	0.00341959	NA	NA	-2.47473	-2.23175	NA
Zt09_TU_5_00021	Polyketide synthase gene	Not secreted	Beta-ketoacyl synthase, C-terminal domain, Alcohol dehydrogenase GroES-like domain, Phosphopantetheine attachment site, KR domain, Acyl transferase domain, Ketoacyl-synthetase C-terminal extension, Zinc-binding dehydrogenase, Polyketide synthase dehydratase, Beta-ketoacyl synthase, N-terminal domain	NA	0.00939237	0.00690457	0.0156497	NA	-1.3118	-0.258701	2.01291
Zt09_TU_5_00052	.	Not secreted	NA	0.0118381	0.0240849	0.0146836	0.0166948	-0.162736	0.0623082	0.228675	0.321368
Zt09_TU_5_00053	.	Not secreted	NA	0.00683969	0.0323937	0.0267335	0.0270197	-0.776979	0.979794	0.384902	2.85798
Zt09_TU_5_00054	.	Not secreted	NA	NA	NA	NA	NA	NA	NA	NA	NA
Zt09_TU_5_00055	.	Not secreted	NA	NA	NA	NA	NA	NA	NA	NA	NA
Zt09_TU_5_00056	.	Not secreted	NA	NA	NA	NA	NA	NA	NA	NA	NA
Zt09_TU_5_00057	.	Not secreted	NA	NA	NA	NA	NA	NA	NA	NA	NA
Zt09_TU_5_00151	.	Not secreted	Phospholipid-translocating P-type ATPase C-terminal, Phospholipid-translocating ATPase N-terminal, haloacid dehalogenase-like hydrolase	0.00570056	0.00838078	0.00694697	0.00588424	2.3783	0.846021	-0.314193	0.511121
Zt09_TU_5_00152	.	Not secreted	NA	0.0090692	0.00783891	0.0105032	0.00331193	2.84867	-0.4543	1.28748	-0.584272
Zt09_TU_5_00153	.	Not secreted	NA	0.0258021	0.0302742	0.021704	0.0238174	2.67268	0.900423	0.245962	1.62708
Zt09_TU_5_00154	.	Not secreted	Patatin-like phospholipase	NA	0.0026536	0.00311217	0.0035652	NA	-1.91655	-1.23878	0.125529
Zt09_TU_5_00155	.	Not secreted	AAA ATPase domain	NA	0.00171891	0.00201118	0.00140004	NA	-1.94453	-1.2845	-0.31033
Zt09_TU_5_00156	.	Not secreted	Predicted AdoMet-dependent methyltransferase	NA	0.00589364	0.0049477	0.00169863	NA	-2.13431	-1.97442	-1.26675
Zt09_TU_5_00157	.	Not secreted	Acetyltransferase (GNAT) domain	NA	0.00459628	0.00512282	0.0124976	NA	-2.39086	-1.98672	1.69861
Zt09_TU_5_00242	.	Not secreted	Lyase, Fumarase C C-terminus	NA	0.00335033	0.00867181	NA	NA	-2.2617	0.0232943	NA
Zt09_TU_5_00243	.	Not secreted	Heat shock protein 9/12	NA	NA	NA	NA	NA	NA	NA	NA
Zt09_TU_5_00244	.	Not secreted	NA	NA	0.0161346	0.0099482	0.0213141	NA	1.62636	-0.628367	3.17072
Zt09_TU_5_00245	.	Not secreted	UvrD-like helicase C-terminal domain, UvrD/REP helicase N-terminal domain	0.000895931	0.00896466	0.00846766	0.00980639	-2.40107	1.37073	1.89088	2.96422
Zt09_TU_5_00246	.	Secreted	FKBP-type peptidyl-prolyl cis-trans isomerase	NA	NA	NA	NA	NA	NA	NA	NA
Zt09_TU_5_00247	.	Not secreted	PQ loop repeat	NA	0.00543956	0.00553651	NA	NA	0.276544	1.63987	NA
Zt09_TU_5_00248	.	Not secreted	NA	0.000715564	0.00797058	0.00752865	0.00657342	-2.47175	0.382199	2.7277	1.57055
Zt09_TU_5_00249	.	Not secreted	Mediator of RNA polymerase II transcription complex subunit 8	NA	0.00499274	NA	0.00548451	NA	1.40867	NA	1.91827
Zt09_TU_5_00250	.	Not secreted	NA	NA	0.00662268	NA	0.00469637	NA	-1.38536	NA	0.792903
Zt09_TU_5_00251	.	Not secreted	Zinc finger, ZZ type	0.000319063	0.00410806	0.00570802	0.00200268	-2.34784	-0.847065	1.2119	-0.655241
Zt09_TU_5_00252	.	Not secreted	NA	NA	0.0202178	0.0226842	0.0050924	NA	0.601942	2.01068	-1.43136
Zt09_TU_5_00253	.	Not secreted	NA	NA	0.00561914	NA	NA	NA	-1.75149	NA	NA
Zt09_TU_5_00254	.	Not secreted	NA	NA	NA	NA	NA	NA	NA	NA	NA
Zt09_TU_5_00255	.	Not secreted	Acetyltransferase (GNAT) family	NA	NA	NA	NA	NA	NA	NA	NA
Zt09_TU_5_00256	.	Not secreted	Polysaccharide biosynthesis, ABC transporter transmembrane region, ABC transporter	0.00113946	0.0112492	0.0106316	0.00875445	-2.70814	0.784131	2.42517	0.731422
Zt09_TU_5_00257	.	Not secreted	NA	NA	0.00427179	0.00260948	0.00269392	NA	-0.633311	0.281616	0.498586
Zt09_TU_5_00258	.	Not secreted	HEAT repeats, Proteasome/cyclosome repeat	NA	0.00138264	NA	NA	NA	-2.38105	NA	NA
Zt09_TU_5_00259	.	Not secreted	mRNA capping enzyme, beta chain	NA	0.000552191	NA	0.000671647	NA	-2.16263	NA	-1.2316
Zt09_TU_5_00260	.	Not secreted	NA	NA	0.00300728	0.00952764	NA	NA	-1.94566	0.34285	NA
Zt09_TU_5_00261	.	Not secreted	AFG1-like ATPase	0.00194027	0.0190213	0.0247087	0.0189758	-2.66219	0.44794	2.76873	1.91867
Zt09_TU_5_00262	.	Not secreted	Ubiquitin-conjugating enzyme	0.00222965	0.0192421	0.00954369	0.0122418	-2.47175	2.05397	0.335233	0.783095
Zt09_TU_5_00263		Not secreted	Glycosyl hydrolases family 28	0.00644292	0.0136975	0.00188155	0.00434978	-1.7885	0.0739775	-2.23832	-1.98456
Zt09_TU_5_00264	.	Not secreted	Methyltransferase domain	0.00466363	0.0254392	0.00636688	0.00929601	-2.53898	3.15838	-0.255692	-0.757485
Zt09_TU_5_00345	.	Not secreted	TAP C-terminal domain	0.00612673	0.00936671	0.00952848	0.00331428	0.279586	-0.0196161	-0.13078	0.410376
Zt09_TU_5_00346	.	Not secreted	Amino acid permease	NA	0.00141824	0.00253225	0.00129479	NA	-1.88129	-1.81555	-0.618517
Zt09_TU_5_00347	.	Not secreted	Pyridine nucleotide-disulphide oxidoreductase	0.00698456	0.0115377	0.012028	0.0102728	-0.231709	0.945285	-0.313358	1.40872
Zt09_TU_5_00348	.	Not secreted	Glyoxalase-like domain	0.0133738	0.0164685	0.0110995	0.0140005	1.5015	1.35467	0.187022	2.5648
Zt09_TU_5_00349	.	Not secreted	Alg9-like mannosyltransferase family	0.0187512	0.0083089	0.00313194	0.00503059	3.31943	-1.72882	-2.64425	-1.58285
Zt09_TU_5_00350	.	Not secreted	Yos1-like	0.0144284	0.0112818	0.00883467	0.0172799	1.95828	0.0720469	-0.850937	3.17284
Zt09_TU_5_00351	.	Not secreted	Ubiquitin carboxyl-terminal hydrolase	0.00489783	0.00330031	0.00270783	0.00498004	2.17207	-0.573691	0.138275	2.14888
Zt09_TU_5_00374	.	Not secreted	Protein of unknown function (DUF3752), Chitin synthesis regulation, resistance to Congo red	NA	0.00161285	0.00157045	NA	NA	-1.51892	-1.81156	NA
Zt09_TU_5_00375	.	Not secreted	Golgi CORVET complex core vacuolar protein 8	NA	0.000763748	0.000288984	0.000401325	NA	-1.93929	-2.30647	-2.00287
Zt09_TU_5_00376	.	Not secreted	Vps53-like, N-terminal	NA	NA	NA	NA	NA	NA	NA	NA
Zt09_TU_5_00377	.	Not secreted	Coatomer WD associated region, WD domain, G-beta repeat	NA	NA	NA	0.000708905	NA	NA	NA	-0.629254
Zt09_TU_5_00378	.	Secreted	ML domain	NA	NA	NA	NA	NA	NA	NA	NA
Zt09_TU_5_00379	.	Not secreted	ATP synthase (F/14-kDa) subunit	NA	NA	NA	NA	NA	NA	NA	NA
Zt09_TU_5_00380	.	Not secreted	Fungal Zn(2)-Cys(6) binuclear cluster domain, Fungal specific transcription factor domain	NA	0.000835804	NA	NA	NA	-1.40909	NA	NA
Zt09_TU_5_00381	.	Not secreted	NA	NA	NA	0.00321076	NA	NA	NA	-0.370785	NA
Zt09_TU_5_00382	.	Not secreted	Eukaryotic translation initiation factor 3 subunit G, RNA recognition motif. (a.k.a. RRM, RBD, or RNP domain)	NA	NA	NA	NA	NA	NA	NA	NA
Zt09_TU_5_00383	.	Not secreted	Amidase	NA	0.000547076	NA	NA	NA	-2.31761	NA	NA
Zt09_TU_5_00384	.	Secreted	NA	NA	0.00302819	NA	NA	NA	-1.60301	NA	NA
Zt09_TU_5_00385	.	Not secreted	39S ribosomal protein L53/MRP-L53	NA	0.0109836	0.0100051	0.00777868	NA	0.72522	0.903967	0.470708
Zt09_TU_5_00386	.	Not secreted	RTC4-like domain	NA	0.0136685	0.0068396	0.0102648	NA	1.49616	-0.577284	0.822481
Zt09_TU_5_00387	.	Not secreted	Histone-like transcription factor (CBF/NF-Y) and archaeal histone	NA	NA	NA	NA	NA	NA	NA	NA
Zt09_TU_5_00388	.	Not secreted	Prefoldin subunit	0.00886356	0.00847275	0.0145474	0.00339556	1.06187	0.295006	2.17241	-1.37266
Zt09_TU_5_00389	.	Not secreted	Male sterility protein, AMP-binding enzyme, Phosphopantetheine attachment site, Protein of unknown function (DUF3431)	0.00542323	0.010577	0.0122866	0.0100268	2.12566	1.58817	2.81534	2.85627
Zt09_TU_5_00390	.	Not secreted	Protein kinase domain	NA	0.00138485	0.00196935	0.000931357	NA	-1.26099	1.32067	-0.358181
Zt09_TU_5_00391	.	Not secreted	NA	NA	0.00685226	0.00881332	0.00139491	NA	1.23207	1.99372	-2.04779
Zt09_TU_5_00392	.	Not secreted	RNA polymerase I specific transcription initiation factor RRN3	NA	0.0019973	0.00289301	NA	NA	0.0261343	0.282982	NA
Zt09_TU_5_00393	.	Not secreted	HIT domain	NA	NA	NA	NA	NA	NA	NA	NA
Zt09_TU_5_00394	.	Not secreted	CoA binding domain	NA	NA	NA	NA	NA	NA	NA	NA
Zt09_TU_5_00395	.	Not secreted	Importin-beta N-terminal domain, Exportin 1-like protein	NA	0.00166882	0.00215502	0.000855384	NA	-0.299762	-1.64247	-0.410844
Zt09_TU_5_00406	.	Not secreted	Alpha/beta hydrolase family	0.0147429	0.0231951	0.0227645	0.0194806	0.884085	1.4787	1.37535	1.60201
Zt09_TU_5_00407	.	Not secreted	Region of unknown function (DUF2417)	0.00431289	0.013965	0.0166116	0.00990188	-1.38939	0.389407	0.445069	1.33252
Zt09_TU_5_00408	.	Not secreted	Protein of unknown function (DUF726)	0.00840974	0.0134845	0.0125821	0.0119007	1.41247	1.32383	1.24356	1.73639
Zt09_TU_5_00409	.	Not secreted	Fcf1	NA	0.00347792	NA	NA	NA	0.343023	NA	NA
Zt09_TU_5_00410	.	Not secreted	NA	NA	0.00187339	NA	0.0019441	NA	-1.58462	NA	-0.545177
Zt09_TU_5_00412	.	Not secreted	short chain dehydrogenase	0.00447395	0.00982222	0.00177546	0.00848006	-0.561399	0.109771	-0.785893	1.59878
Zt09_TU_5_00413	.	Not secreted	NA	0.00220294	0.00791999	0.00633684	0.00363947	-1.13811	0.745831	1.60734	0.0367046
Zt09_TU_5_00414	.	Not secreted	SET domain, PHD-finger	NA	0.00329006	0.00260369	NA	NA	1.09572	0.122704	NA
Zt09_TU_5_00430	.	Not secreted	Flavin containing amine oxidoreductase, SWIRM domain	0.00241015	0.0053391	0.00658267	0.00511622	-1.48509	-0.466485	2.02392	1.28424
Zt09_TU_5_00431	.	Not secreted	Nineteen complex-related protein 2	0.00232404	0.00506877	0.010326	0.0105409	-0.668919	-1.7028	2.20376	2.4633
Zt09_TU_5_00438	.	Not secreted	Aminotransferase class-III	0.00235842	0.00329023	0.00674443	0.00239822	-0.774051	-1.59209	1.63844	-1.00375
Zt09_TU_5_00439	.	Not secreted	NAD-binding of NADP-dependent 3-hydroxyisobutyrate dehydrogenase, NAD binding domain of 6-phosphogluconate dehydrogenase	NA	0.000755307	0.00312444	0.0023954	NA	-2.4381	-0.206772	-0.113111
Zt09_TU_5_00440	.	Not secreted	Fungal specific transcription factor domain	NA	0.000473268	NA	0.000367642	NA	-1.64622	NA	-1.50785
Zt09_TU_5_00441	.	Not secreted	OsmC-like protein	NA	NA	NA	NA	NA	NA	NA	NA
Zt09_TU_5_00442	.	Not secreted	DAK2 domain	NA	0.000501312	0.00129977	0.00270998	NA	-2.23212	-2.03746	-1.6956
Zt09_TU_5_00483	.	Not secreted	NA	0.00157482	0.00462077	0.00296074	0.00300671	-0.110227	-1.3732	-0.83848	1.29566
Zt09_TU_5_00484	.	Not secreted	Galactose-1-phosphate uridyl transferase, C-terminal domain, Galactose-1-phosphate uridyl transferase, N-terminal domain	NA	0.00534434	0.00244045	0.00394692	NA	0.273443	-0.295442	2.25512
Zt09_TU_5_00485	.	Secreted	Phosphatidylethanolamine-binding protein	NA	0.0102756	0.0139273	NA	NA	-0.180343	2.0315	NA
Zt09_TU_5_00519	.	Not secreted	Leukotriene A4 hydrolase, C-terminal, Peptidase family M1	0.00630931	0.00327274	0.0103671	0.00615931	1.50854	-1.60683	1.03844	2.30321
Zt09_TU_5_00520	.	Not secreted	NA	0.0129909	0.013207	0.0168934	0.015376	1.12726	-0.594363	-0.214812	3.72314
Zt09_TU_5_00538	.	Not secreted	NA	0.00575115	0.0169411	0.021594	0.0049865	2.84293	0.772253	2.36071	-0.365722
Zt09_TU_5_00539	.	Not secreted	Gamma-glutamyl cyclotransferase, AIG2-like	0.00790798	0.0149462	0.0126134	0.0156862	3.06749	1.95823	0.779505	2.78393
Zt09_TU_5_00540	.	Not secreted	Major Facilitator Superfamily	0.00990965	0.0110669	0.0108939	0.00461524	3.0607	1.00443	-0.733914	-0.531588
Zt09_TU_5_00652	Small secreted proteins	Secreted	NA	NA	0.00516205	0.00752455	0.00369649	NA	-1.87366	-1.78952	-1.9626
Zt09_TU_5_00669	.	Not secreted	PUA domain, Amino acid kinase family	NA	0.00126321	0.00364413	0.00061795	NA	-2.09958	-0.502259	-1.32193
Zt09_TU_5_00670	Small secreted proteins	Secreted	NA	NA	NA	NA	0.00412662	NA	NA	NA	-0.28589
Zt09_TU_5_00671	.	Not secreted	ABC transporter, CDR ABC transporter, ABC-2 type transporter	NA	0.00294409	0.00239975	0.00108638	NA	-2.3592	-2.68917	-2.528
Zt09_TU_5_00699	.	Not secreted	Major Facilitator Superfamily	NA	0.002816	0.00112313	0.00502437	NA	-1.85673	-1.74231	0.28088
Zt09_TU_5_00700	.	Not secreted	NA	NA	0.00066594	NA	NA	NA	-2.23212	NA	NA
Zt09_TU_5_00701	.	Not secreted	Major Facilitator Superfamily	NA	0.000585805	0.0246227	0.00069174	NA	-2.37386	2.02283	-1.23786
Zt09_TU_5_00702	.	Not secreted	NA	NA	0.00237461	0.00444088	NA	NA	-2.47606	0.871033	NA
Zt09_TU_5_00703	.	Not secreted	NA	NA	NA	NA	NA	NA	NA	NA	NA
Zt09_TU_5_00704	.	Not secreted	ETC complex I subunit conserved region	NA	0.00553892	0.00671761	0.00683317	NA	-0.405423	0.354215	1.50389
Zt09_TU_5_00769	.	Not secreted	Fungal specific transcription factor domain, Fungal Zn(2)-Cys(6) binuclear cluster domain	0.00652437	0.0209663	0.0261249	0.0219288	-0.112789	0.594063	1.64247	2.42613
Zt09_TU_5_00770	.	Not secreted	Uncharacterized protein conserved in bacteria (DUF2237)	NA	0.0177751	0.0153232	0.0170637	NA	0.516777	0.810638	1.99538
Zt09_TU_5_00771	.	Not secreted	NA	0.0022991	0.0119014	0.0156794	0.00993828	0.472313	0.101266	0.295452	0.944824
Zt09_TU_5_00772	.	Not secreted	NA	0.0116139	0.0159069	0.0128025	0.0115634	0.884513	1.29758	-0.159155	-0.253507
Zt09_TU_5_00773	.	Not secreted	Enoyl-CoA hydratase/isomerase	0.010509	0.0326601	0.0337858	0.0248146	0.873119	0.992743	0.437231	0.708891
Zt09_TU_5_00774	.	Not secreted	Subtilase family, Proprotein convertase P-domain	NA	0.0025131	0.00456127	0.00412511	NA	-2.40089	-1.29732	2.18626
Zt09_TU_5_00775	.	Not secreted	ThiF family, E2 binding domain	NA	0.00578845	0.00602296	0.00447052	NA	1.45649	-0.687471	1.63587
Zt09_TU_5_00776	.	Not secreted	Telomere length regulation protein	0.00362393	0.0208624	0.026184	0.0238826	-0.727488	1.11158	0.716781	3.95542
Zt09_TU_5_00777	.	Not secreted	Protein of unknown function (DUF1445)	0.00495385	0.00680595	0.0106844	0.00263983	-0.683902	-1.47895	-0.635245	-2.28168
Zt09_TU_5_00778	.	Not secreted	Sugar (and other) transporter	NA	0.00846722	0.0152384	0.0132389	NA	-1.80947	0.885153	2.07384
Zt09_TU_5_00779	.	Not secreted	Sugar (and other) transporter	NA	NA	NA	NA	NA	NA	NA	NA
Zt09_TU_5_00780	.	Not secreted	60s Acidic ribosomal protein, Ribosomal protein L10	NA	0.00235848	0.00199838	NA	NA	-1.97603	-1.90166	NA
Zt09_TU_5_00781	.	Not secreted	FR47-like protein	0.00445538	0.0192468	0.017373	0.0185012	-1.70058	0.764791	0.502282	2.20331
Zt09_TU_5_00782	.	Not secreted	CPSF A subunit region	0.00906206	0.03346	0.0350199	0.0307772	-0.809362	1.45016	0.989792	2.57354
Zt09_TU_5_00783	.	Not secreted	DnaJ C terminal domain, DnaJ central domain, DnaJ domain	0.00593982	0.0130709	0.0174195	0.00476299	0.607784	0.541683	1.75684	-0.83425
Zt09_TU_5_00784	.	Not secreted	RmlD substrate binding domain	0.00770918	0.0210593	0.0179613	0.0126577	-0.395502	0.826518	0.218812	0.929029
Zt09_TU_5_00785	.	Not secreted	NA	0.0236009	0.0288115	0.0318701	0.0199064	2.15158	0.587141	1.24619	0.895993
Zt09_TU_5_00786	.	Not secreted	GDP-mannose 4,6 dehydratase	0.00839023	0.0110658	0.0186287	0.00433588	1.11522	-0.7647	0.454098	-0.406128
Zt09_TU_5_00787	.	Not secreted	Zinc finger, C2H2 type	NA	0.00414969	0.00920193	NA	NA	-1.57873	0.45416	NA
Zt09_TU_5_00788	.	Not secreted	Pyridoxal-phosphate dependent enzyme	0.00361598	0.0109767	0.0120147	0.00764348	-1.18846	-0.217236	0.3326	1.13336
Zt09_TU_5_00789	.	Not secreted	Putative S-adenosyl-L-methionine-dependent methyltransferase	0.00298156	0.0108913	0.0174476	0.00288165	-1.66536	-1.2404	0.735059	-2.11395
Zt09_TU_5_00790	.	Not secreted	Myb-like DNA-binding domain, Forkhead domain, Myb-like DNA-binding domain, Centromere protein Scm3	0.00207218	0.00166415	0.00681414	0.000577657	-1.73693	-2.47025	0.265526	-1.73165
Zt09_TU_5_00791	.	Not secreted	Autophagy protein Apg6	NA	0.000705913	0.000850618	NA	NA	-2.34499	-2.34197	NA
Zt09_TU_5_00792	.	Not secreted	short chain dehydrogenase	0.00717852	0.00290276	0.00871336	0.000721903	-1.69086	-2.60808	-1.84662	-1.92708
Zt09_TU_5_00793	.	Not secreted	Phosphate transporter family	0.00206457	0.0110684	0.0145263	0.002899	-2.71734	0.720431	0.299949	-1.24458
Zt09_TU_5_00794	.	Secreted	Carboxylesterase family	NA	0.00521197	0.00841714	0.00260186	NA	-1.0875	0.623048	-1.48166
Zt09_TU_5_00795	.	Not secreted	HicA toxin of bacterial toxin-antitoxin,	0.00110004	0.0110028	0.0132995	0.0069806	-2.73472	0.649465	1.45859	-0.0177117
Zt09_TU_5_00796	.	Secreted	Cupin	NA	0.00567688	0.00889677	0.00384485	NA	0.0285518	2.33129	-0.488431
Zt09_TU_5_00797	.	Not secreted	56kDa selenium binding protein (SBP56)	0.00144231	0.0100492	0.0157609	0.0040157	-2.63907	-0.204768	1.72527	-1.97379
Zt09_TU_5_00798	.	Not secreted	NA	0.00323957	0.0214544	0.0201487	0.0114223	-2.69887	1.18694	0.742329	-0.0519685
Zt09_TU_5_00799	.	Not secreted	NA	NA	0.00884073	0.00755011	0.00619759	NA	0.0685579	1.03347	-0.322042
Zt09_TU_5_00800	.	Not secreted	Aminotransferase class-III	0.00167577	0.0142269	0.0190465	0.00533947	-2.62792	-0.552806	0.124983	-1.69042
Zt09_TU_5_00801	.	Not secreted	Protein of unknown function (DUF3494)	0.00162514	0.0169905	0.0231908	0.00633689	-2.60127	0.364465	1.59978	-1.50336
Zt09_TU_5_00802	.	Secreted	NA	NA	NA	NA	NA	NA	NA	NA	NA
Zt09_TU_5_00803	.	Not secreted	Glycosyl hydrolases family 15, Starch binding domain	0.0021205	0.0152269	0.00811737	0.0117408	-2.38054	1.44861	-0.0293706	1.3466
Zt09_TU_5_00804	.	Not secreted	Ribosomal S13/S15 N-terminal domain, Ribosomal protein S15	NA	0.00296015	0.0138661	0.00299153	NA	-2.39041	2.44323	-1.83993
Zt09_TU_5_00805	.	Not secreted	LMBR1-like membrane protein	NA	0.00913842	0.00828866	0.00653268	NA	1.18119	2.24578	1.02767
Zt09_TU_5_00806	.	Not secreted	CPSF A subunit region, Mono-functional DNA-alkylating methyl methanesulfonate N-term	NA	0.000948784	0.000976576	0.000596337	NA	-1.44007	-0.464703	0.368683
Zt09_TU_5_00807	.	Not secreted	Glycosyl transferases group 1, Alpha amylase, catalytic domain, Starch synthase catalytic domain	NA	0.000888607	0.00141328	0.000336922	NA	-2.1233	-0.422921	-1.60657
Zt09_TU_5_00808	.	Not secreted	NA	NA	NA	NA	NA	NA	NA	NA	NA
Zt09_TU_5_00809	.	Not secreted	LSM domain	NA	0.0231381	0.0169435	0.0207803	NA	2.41685	0.334721	2.58011
Zt09_TU_5_00810	.	Not secreted	Aminotransferase class I and II	0.00149525	0.0113288	0.0129539	0.00839386	-0.745117	-0.0135969	0.465994	1.82382
Zt09_TU_5_00811	.	Not secreted	CAP-Gly domain	0.00736437	0.0218014	0.0200378	0.0204079	0.022306	1.92162	1.22574	2.32881
Zt09_TU_5_00812	.	Not secreted	Protein of unknown function (DUF1214)	NA	0.0191771	0.0160518	0.0115633	NA	1.03515	0.0326304	0.906931
Zt09_TU_5_00813	.	Not secreted	Phosphotransferase enzyme family	0.0179466	0.0211161	0.0223755	0.0160777	3.33761	1.19481	1.35734	1.24959
Zt09_TU_5_00814	.	Not secreted	NA	0.00590958	0.0161456	0.0177139	0.0106863	2.85942	1.02941	1.64521	0.57423
Zt09_TU_5_00815	.	Not secreted	NA	NA	0.0088627	0.00979965	0.00617472	NA	0.0833079	0.447114	0.521437
Zt09_TU_5_00816	.	Secreted	Subtilase family	0.00130714	0.00464553	0.00363472	0.0048509	-1.89976	-0.398116	0.766056	0.238251
Zt09_TU_5_00817	.	Not secreted	NA	NA	0.00211272	NA	0.00316731	NA	-1.11576	NA	-0.7637
Zt09_TU_5_00818	Small secreted proteins	Secreted	NA	NA	NA	NA	NA	NA	NA	NA	NA
Zt09_TU_5_00819	.	Secreted	NA	0.0170722	0.0275167	0.0296479	0.0274109	0.0871888	0.912195	1.25738	1.0486
Zt09_TU_5_00820	.	Not secreted	Methyltransferase domain	0.0157645	0.0229762	0.0206376	0.0211032	0.548381	-0.264583	1.94773	0.770839
Zt09_TU_5_00821	.	Secreted	Catalase, Catalase-related immune-responsive	0.005665	0.0254978	0.0308153	0.0167609	-0.581463	0.968856	1.2637	1.6477
Zt09_TU_5_00822	.	Not secreted	Protein kinase domain	0.0038477	0.0201258	0.0166724	0.0168917	-0.725569	2.11813	1.28861	3.21915
Zt09_TU_5_00823	.	Not secreted	Thymidylate synthase	0.000906947	0.00666176	0.00751874	0.00405491	-2.26625	-1.64728	-0.0796359	1.8856
Zt09_TU_5_00824	.	Not secreted	ATPase family associated with various cellular activities (AAA)	0.00214679	0.00470508	0.00796672	0.00479756	2.06443	-0.756297	0.0779924	1.20483
Zt09_TU_5_00825	.	Not secreted	NA	NA	0.0033657	0.00559678	0.0029527	NA	-1.3936	0.543363	0.098149
Zt09_TU_5_00826	.	Secreted	Peptidase family M3	NA	0.00395436	0.00400502	NA	NA	-0.671741	-0.0919916	NA
Zt09_TU_5_00827	.	Not secreted	NA	0.00279193	0.0119953	0.0371609	0.0106472	-0.269795	-1.02924	2.13521	-1.0698
Zt09_TU_5_00828	.	Not secreted	Major Facilitator Superfamily, Mitochondrial 39-S ribosomal protein L47 (MRP-L47)	0.00222727	0.0101874	0.0211353	0.0142968	-0.0345119	-1.79005	0.180834	-0.247438
Zt09_TU_5_00829	.	Not secreted	Domain of unknown function (DUF4336)	0.0140728	0.0252427	0.0156859	0.0153691	0.00924308	0.359743	-0.84653	1.28133
Zt09_TU_5_00830	.	Not secreted	Protein kinase domain	NA	0.0106449	0.00701437	0.0129589	NA	-1.31718	-1.99882	0.553532
Zt09_TU_5_00831	.	Not secreted	FAD binding domain	NA	0.00535962	0.00788694	0.00891802	NA	-2.49134	-2.12101	0.620421
Zt09_TU_5_00832	.	Secreted	Phosphotransferase enzyme family	NA	0.00104063	NA	NA	NA	-2.35399	NA	NA
Zt09_TU_5_00833	.	Not secreted	NA	NA	0.00148463	NA	0.00210113	NA	-2.2451	NA	-1.06155
Zt09_TU_5_00834	.	Not secreted	short chain dehydrogenase, Domain of unknown function (DUF202)	0.00232456	0.0163715	0.0171864	0.0053348	-2.07922	-1.32565	-0.216002	-0.596404
Zt09_TU_5_00844	.	Not secreted	Zinc finger, ZZ type, SWIRM domain, Myb-like DNA-binding domain	0.00620762	0.0259788	0.0237719	0.0220293	-0.406334	0.221942	1.26523	1.55518
Zt09_TU_5_00850	.	Secreted	NA	0.0123282	0.0205761	0.0073752	0.00783897	2.5733	2.50063	-2.36939	-1.74597
Zt09_TU_6_00002	.	Not secreted	NA	NA	NA	NA	NA	NA	NA	NA	NA
Zt09_TU_6_00003	.	Not secreted	NA	0.00425568	0.000956341	0.00125902	NA	-2.23572	-2.15889	-0.898746	NA
Zt09_TU_6_00004	.	Not secreted	X-Pro dipeptidyl-peptidase (S15 family), X-Pro dipeptidyl-peptidase C-terminal non-catalytic domain	0.0305423	0.0200868	0.0285827	0.00270521	1.27534	0.983984	3.07478	-2.84673
Zt09_TU_6_00005	.	Not secreted	Catalytic LigB subunit of aromatic ring-opening dioxygenase, FAD binding domain, Acetoacetate decarboxylase (ADC)	0.00572462	0.0144299	0.0204396	0.00132578	-1.39366	-0.567398	2.44142	-2.7775
Zt09_TU_6_00006	.	Not secreted	Major Facilitator Superfamily	0.00208889	0.00902848	0.0211437	0.00280384	-2.28566	-1.52543	2.85824	-2.76669
Zt09_TU_6_00007	.	Not secreted	Fungal specific transcription factor domain, Fumarylacetoacetase N-terminal, Fumarylacetoacetate (FAA) hydrolase family	0.00752769	0.0134064	0.0200382	0.00376197	0.0594404	-1.28187	1.12648	-2.62265
Zt09_TU_6_00008	.	Not secreted	Major Facilitator Superfamily	0.0144133	0.00618452	0.00274051	0.00370573	0.823134	-1.10342	-2.58965	-1.67177
Zt09_TU_6_00009	.	Not secreted	NA	0.0229231	0.00961569	0.0046069	0.0064603	1.27588	-1.38574	-2.66967	-1.86186
Zt09_TU_6_00010	.	Not secreted	X-Pro dipeptidyl-peptidase (S15 family), X-Pro dipeptidyl-peptidase C-terminal non-catalytic domain	0.0288212	0.0151726	0.0200947	0.00708176	1.19155	-1.17357	0.731568	-2.07878
Zt09_TU_6_00011	.	Not secreted	Phytanoyl-CoA dioxygenase (PhyH)	0.0162259	0.00791766	0.007189	0.00338738	-0.265351	-0.390458	-0.500519	-1.73356
Zt09_TU_6_00012	Small secreted proteins	Secreted	NA	0.00909524	0.00550807	0.00299057	0.00372364	0.0694374	-0.152298	-1.22062	-0.422705
Zt09_TU_6_00046	.	Not secreted	NA	0.00940715	0.0311455	0.037555	0.0245156	1.37722	0.544131	0.782822	2.15181
Zt09_TU_6_00047	.	Not secreted	Protein of unknown function (DUF3435)	NA	NA	NA	NA	NA	NA	NA	NA
Zt09_TU_6_00048	.	Not secreted	NA	NA	NA	NA	NA	NA	NA	NA	NA
Zt09_TU_6_00049	.	Secreted	NAD(P)-binding Rossmann-like domain	0.00495226	0.0157208	0.0168868	0.0121566	-0.0357053	0.590656	-0.353457	0.776915
Zt09_TU_6_00057	.	Secreted	Zinc carboxypeptidase	NA	0.0236385	0.0249291	0.0144249	NA	0.883191	2.18737	2.58984
Zt09_TU_6_00062	.	Not secreted	PHD-finger	0.000671596	0.00314328	0.00552907	0.00306557	-1.75483	-0.50309	0.917101	1.39945
Zt09_TU_6_00063	.	Not secreted	Metallopeptidase family M24	0.0022181	0.00663623	0.00511709	0.0066417	-0.733536	-0.0754586	0.702497	1.22875
Zt09_TU_6_00064	.	Not secreted	Trehalose-phosphatase, Glycosyltransferase family 20	0.00113204	0.0104169	0.00849418	0.0113362	-2.21773	0.214311	2.30096	1.60302
Zt09_TU_6_00065	.	Secreted	NA	NA	0.0082548	NA	NA	NA	-0.576793	NA	NA
Zt09_TU_6_00066	.	Not secreted	Zinc finger C-x8-C-x5-C-x3-H type (and similar)	NA	0.00730492	0.00863296	0.0075368	NA	0.410119	-0.520451	1.9933
Zt09_TU_6_00067	.	Secreted	NA	0.0206259	0.0218821	0.0152642	0.0226814	2.4415	0.201243	0.248052	1.71631
Zt09_TU_6_00068	.	Not secreted	NA	0.010074	0.0174167	0.0170942	0.00163803	1.45932	1.16616	1.6297	-2.33934
Zt09_TU_6_00069	.	Not secreted	Lipocalin-like domain	0.0191927	0.0222277	0.01893	0.0181007	1.49459	0.903632	0.824661	1.63313
Zt09_TU_6_00218	.	Not secreted	NA	NA	NA	NA	NA	NA	NA	NA	NA
Zt09_TU_6_00219	.	Not secreted	PQ loop repeat	NA	NA	NA	NA	NA	NA	NA	NA
Zt09_TU_6_00220	.	Not secreted	NA	NA	NA	NA	NA	NA	NA	NA	NA
Zt09_TU_6_00221	.	Not secreted	NA	NA	NA	NA	NA	NA	NA	NA	NA
Zt09_TU_6_00222	.	Not secreted	impB/mucB/samB family C-terminal domain, impB/mucB/samB family, BRCT domain, a BRCA1 C-terminus domain, Domain of unknown function (DUF4414)	NA	0.000467359	NA	NA	NA	-1.82249	NA	NA
Zt09_TU_6_00223	.	Not secreted	FKBP-type peptidyl-prolyl cis-trans isomerase	NA	NA	NA	NA	NA	NA	NA	NA
Zt09_TU_6_00224	Small secreted proteins	Secreted	NA	NA	NA	NA	NA	NA	NA	NA	NA
Zt09_TU_6_00225	.	Not secreted	Mitochondrial carrier protein	NA	NA	NA	NA	NA	NA	NA	NA
Zt09_TU_6_00226	.	Secreted	NA	NA	NA	NA	NA	NA	NA	NA	NA
Zt09_TU_6_00227	.	Not secreted	Patatin-like phospholipase	NA	0.00689252	0.00527575	0.00141636	NA	-1.23507	-1.1073	-2.51581
Zt09_TU_6_00228	.	Not secreted	NA	NA	0.00811336	0.0086577	0.00526578	NA	0.674053	1.11987	0.266825
Zt09_TU_6_00229	.	Not secreted	NA	NA	0.0107616	0.0112638	0.00573703	NA	1.35806	0.156249	0.19006
Zt09_TU_6_00230	.	Not secreted	NA	NA	0.00475318	NA	NA	NA	-0.86357	NA	NA
Zt09_TU_6_00231	.	Not secreted	Protein kinase domain	NA	0.0129342	0.0323068	NA	NA	-1.02267	1.84043	NA
Zt09_TU_6_00232	.	Not secreted	Major Facilitator Superfamily	NA	0.00172861	0.0036789	0.000883335	NA	-1.99524	1.0484	-1.74904
Zt09_TU_6_00233	.	Not secreted	Luciferase-like monooxygenase	NA	0.00285254	0.00464263	0.00182075	NA	-0.701577	1.20581	-0.245504
Zt09_TU_6_00234	.	Not secreted	Enoyl-CoA hydratase/isomerase	NA	0.00457066	0.0144678	0.00308597	NA	-0.0931801	3.02371	0.560199
Zt09_TU_6_00235	.	Not secreted	Cytochrome P450	NA	0.0124437	0.0086935	0.0108234	NA	2.12826	0.498871	1.89032
Zt09_TU_6_00236	.	Not secreted	NA	NA	NA	NA	NA	NA	NA	NA	NA
Zt09_TU_6_00237	.	Not secreted	Glyoxalase-like domain	NA	0.00802552	0.00848911	0.00649129	NA	-0.120275	-0.219168	0.510907
Zt09_TU_6_00238	.	Not secreted	Glutathione-dependent formaldehyde-activating enzyme	0.0078906	0.00734703	0.0070306	0.00823618	3.12719	0.958287	1.04957	2.78051
Zt09_TU_6_00239	.	Not secreted	Secretory lipase	0.00276626	0.0108027	0.00622962	0.00859236	-0.744892	1.88548	0.765633	1.68829
Zt09_TU_6_00240	.	Not secreted	Glycosyltransferase sugar-binding region containing DXD motif	NA	NA	NA	NA	NA	NA	NA	NA
Zt09_TU_6_00241	.	Not secreted	Acyltransferase family	0.00695678	0.00365396	NA	0.00503336	2.97135	-1.43163	NA	0.676454
Zt09_TU_6_00242	.	Not secreted	Copper amine oxidase, N2 domain, Copper amine oxidase, enzyme domain, Copper amine oxidase, N3 domain	0.00504961	0.008985	0.00897606	0.00791388	1.83891	0.593922	0.280022	2.28975
Zt09_TU_6_00243	.	Not secreted	Pyridine nucleotide-disulphide oxidoreductase	NA	0.00412431	0.00830412	0.00331961	NA	-0.815424	-0.152567	0.00407844
Zt09_TU_6_00244	.	Not secreted	NA	NA	NA	0.00185827	NA	NA	NA	-2.52106	NA
Zt09_TU_6_00245	.	Not secreted	Ribosomal protein S18	NA	NA	0.00173202	NA	NA	NA	-1.8455	NA
Zt09_TU_6_00246	.	Not secreted	Carboxyl transferase domain	0.0103932	0.0105006	0.000705467	0.0125537	2.67264	0.12998	-2.45268	1.97057
Zt09_TU_6_00247	.	Not secreted	D-isomer specific 2-hydroxyacid dehydrogenase, catalytic domain, D-isomer specific 2-hydroxyacid dehydrogenase, NAD binding domain	NA	0.00418936	0.00259127	NA	NA	-1.86945	-1.87624	NA
Zt09_TU_6_00248	.	Not secreted	Ankyrin repeats (3 copies)	NA	0.00507947	0.00695438	NA	NA	-2.04366	-0.255281	NA
Zt09_TU_6_00249	.	Not secreted	Fusaric acid resistance protein-like	0.003175	0.00474714	0.00233233	0.00393693	2.17517	-1.23815	-2.48042	-0.364556
Zt09_TU_6_00250	.	Not secreted	tRNA synthetases class I (W and Y)	NA	0.00289809	NA	NA	NA	-0.235892	NA	NA
Zt09_TU_6_00251	.	Not secreted	PXA domain, Sorting nexin C terminal, PX domain	0.00180927	0.00202222	NA	0.00182849	2.29759	0.247077	NA	1.30027
Zt09_TU_6_00252	.	Not secreted	NA	NA	0.00494544	NA	0.00388991	NA	-0.549793	NA	0.835166
Zt09_TU_6_00253	.	Not secreted	Oxidoreductase family, NAD-binding Rossmann fold	0.00562541	0.00698512	NA	0.00692432	-0.221855	0.223975	NA	1.10856
Zt09_TU_6_00254	.	Not secreted	Ras family	NA	NA	NA	NA	NA	NA	NA	NA
Zt09_TU_6_00255	.	Not secreted	Haloacid dehalogenase-like hydrolase	0.0188101	0.0133378	0.01738	0.0117331	2.14806	-1.30027	0.00448154	0.0664634
Zt09_TU_6_00256	.	Not secreted	Centromere kinetochore component CENP-T histone fold	NA	NA	NA	NA	NA	NA	NA	NA
Zt09_TU_6_00257	.	Not secreted	Core histone H2A/H2B/H3/H4	0.00664316	0.00768578	0.00607892	0.00438698	2.02251	-1.17988	-0.644641	-0.134734
Zt09_TU_6_00258	.	Not secreted	Mpv17 / PMP22 family	0.00739705	0.00801942	0.00788481	0.00468886	2.74027	-1.35466	-0.820915	-0.77486
Zt09_TU_6_00259	.	Not secreted	short chain dehydrogenase	NA	0.0090435	0.0116959	0.00146114	NA	0.101783	1.83626	-2.2167
Zt09_TU_6_00260	.	Not secreted	Exonuclease V - a 5' deoxyribonuclease	0.00435007	0.00844492	0.0043109	0.00939568	1.04995	1.98278	-0.679913	2.90566
Zt09_TU_6_00261	.	Not secreted	Protein of unknown function (DUF3445)	0.0279471	0.0327665	NA	0.0386818	1.5268	2.3387	NA	4.2379
Zt09_TU_6_00262	.	Not secreted	Alg9-like mannosyltransferase family	NA	0.0106268	0.0132436	0.00999543	NA	0.42772	2.00431	3.34811
Zt09_TU_6_00263	.	Not secreted	Gar1/Naf1 RNA binding region	NA	0.00595841	0.00517461	0.0048322	NA	1.1906	-0.690237	1.01002
Zt09_TU_6_00264	.	Not secreted	Mad3/BUB1 homology region 2, Protein kinase domain	NA	0.00390212	0.00713981	0.000937766	NA	-1.39203	0.955104	-2.57125
Zt09_TU_6_00265	.	Not secreted	NA	0.00181676	0.0103178	0.0108549	0.00601215	-0.0270905	0.224121	0.735049	-0.918607
Zt09_TU_6_00266	.	Not secreted	N-terminal domain of CBF1 interacting co-repressor CIR	0.00822061	0.0127238	0.011707	0.0141719	0.0284893	1.65618	1.23394	3.20526
Zt09_TU_6_00267	.	Not secreted	NA	0.00077117	0.00249126	0.00138131	0.00223981	-1.36287	-1.69765	-0.739553	-0.36826
Zt09_TU_6_00268	.	Not secreted	Coatomer (COPI) alpha subunit C-terminus, Coatomer WD associated region, WD domain, G-beta repeat	0.000444336	0.00129239	0.00279467	0.000355343	-1.39005	-1.11009	2.63128	-1.98289
Zt09_TU_6_00269	.	Not secreted	NA	NA	NA	NA	NA	NA	NA	NA	NA
Zt09_TU_6_00270	.	Secreted	Cupin	NA	0.00473215	0.00630515	NA	NA	-0.754855	1.36549	NA
Zt09_TU_6_00271	.	Not secreted	Cytochrome b5-like Heme/Steroid binding domain	NA	NA	NA	NA	NA	NA	NA	NA
Zt09_TU_6_00272	.	Not secreted	GRF zinc finger, 2OG-Fe(II) oxygenase superfamily	NA	0.00497852	0.0123898	0.00536526	NA	-1.34604	2.34471	0.25935
Zt09_TU_6_00273	.	Not secreted	HeH/LEM domain, Man1-Src1p-C-terminal domain	NA	0.00102044	NA	NA	NA	-2.4382	NA	NA
Zt09_TU_6_00276	.	Not secreted	Protein kinase domain	0.011148	0.0186543	0.0171366	0.0164627	2.58921	0.860799	0.524571	1.35759
Zt09_TU_6_00277	.	Not secreted	3-hydroxyacyl-CoA dehydrogenase, NAD binding domain, 3-hydroxyacyl-CoA dehydrogenase, C-terminal domain	NA	0.00270899	0.00691735	NA	NA	-2.43668	0.364242	NA
Zt09_TU_6_00278	.	Not secreted	Na+ dependent nucleoside transporter C-terminus, Na+ dependent nucleoside transporter N-terminus	NA	0.00114991	NA	NA	NA	-2.07098	NA	NA
Zt09_TU_6_00279	.	Not secreted	NA	NA	0.00289325	0.00819438	NA	NA	-0.952552	0.0911025	NA
Zt09_TU_6_00280	.	Not secreted	NA	NA	0.00299294	0.00490726	NA	NA	-1.82027	-1.25007	NA
Zt09_TU_6_00281	.	Secreted	Protein of unknown function (DUF3237)	NA	0.00104581	NA	0.000538345	NA	-2.43487	NA	-1.46998
Zt09_TU_6_00282	.	Not secreted	Heterokaryon incompatibility protein (HET)	0.00206065	0.0103683	NA	0.00989419	0.108794	1.0553	NA	2.00703
Zt09_TU_6_00283	.	Not secreted	Conserved oligomeric complex COG6	NA	0.000896377	NA	0.0012799	NA	-2.41513	NA	-1.33655
Zt09_TU_6_00284	.	Not secreted	EF hand, EF-hand domain pair	NA	0.00203416	NA	NA	NA	-2.41097	NA	NA
Zt09_TU_6_00285	.	Secreted	NA	NA	NA	NA	NA	NA	NA	NA	NA
Zt09_TU_6_00286	.	Not secreted	Variant SH3 domain	NA	0.00135881	0.00201977	0.00167602	NA	-2.02842	0.608689	0.177461
Zt09_TU_6_00287	.	Not secreted	NA	NA	0.0171525	0.0195337	0.0185115	NA	0.375114	0.964656	3.30463
Zt09_TU_6_00288	.	Not secreted	NA	0.00148025	0.0107937	0.00816904	0.00924519	-1.9891	0.904055	1.42423	3.56527
Zt09_TU_6_00289	.	Not secreted	Catalase	NA	0.00594194	0.00439582	0.00546385	NA	0.329867	1.25374	2.07831
Zt09_TU_6_00290	.	Not secreted	Fungal specific transcription factor domain	NA	0.00182313	0.00230765	NA	NA	-1.18961	1.90377	NA
Zt09_TU_6_00291	.	Not secreted	NA	NA	NA	NA	NA	NA	NA	NA	NA
Zt09_TU_6_00292	.	Not secreted	Protein kinase domain	NA	0.0055146	0.00379021	0.00493001	NA	1.14285	1.5374	2.93159
Zt09_TU_6_00293	.	Not secreted	Vacuolar segregation subunit 7	0.00109717	0.00891769	0.0109198	0.0079251	-2.15933	0.116333	1.41801	0.286589
Zt09_TU_6_00294	.	Not secreted	Protein of unknown function (DUF3176)	NA	0.0103316	0.0103581	0.00655293	NA	-0.104826	-0.273711	0.930219
Zt09_TU_6_00295	.	Not secreted	Transcriptional regulator of RNA polII, SAGA, subunit	NA	0.00800462	0.0126724	0.00611651	NA	-0.582332	0.98117	0.195585
Zt09_TU_6_00296	.	Not secreted	NA	0.00369352	0.0160572	0.0182932	0.0130878	-1.83113	-0.0524078	1.45077	3.25651
Zt09_TU_6_00297	.	Not secreted	NA	NA	0.0103627	0.0140485	0.0125086	NA	-0.818698	-0.487514	1.46472
Zt09_TU_6_00298	.	Not secreted	PCI domain, Proteasome regulatory subunit C-terminal	NA	0.00150608	0.0134325	0.0070363	NA	-2.3512	1.65004	0.493952
Zt09_TU_6_00299	.	Not secreted	DASH complex subunit Spc34	NA	0.0116131	0.0134576	0.00545138	NA	-0.586203	-0.380786	-0.0691941
Zt09_TU_6_00300	.	Not secreted	Major Facilitator Superfamily	0.00140221	0.0112313	0.0126933	0.0133369	-1.12661	-1.06558	-0.236993	2.24107
Zt09_TU_6_00301	.	Not secreted	Sugar (and other) transporter	0.00600242	0.0161622	0.0149394	0.0129306	0.00723962	0.236784	1.42448	0.766313
Zt09_TU_6_00302	.	Not secreted	Protein kinase domain	NA	0.00226044	0.00294925	0.00635375	NA	-1.67461	0.733167	1.36426
Zt09_TU_6_00303	.	Not secreted	NA	0.00118272	0.00346786	0.00107535	0.00141494	-1.5269	-1.18137	-1.49556	0.106245
Zt09_TU_6_00304	.	Not secreted	NA	NA	NA	NA	NA	NA	NA	NA	NA
Zt09_TU_6_00305	.	Not secreted	NA	NA	NA	NA	NA	NA	NA	NA	NA
Zt09_TU_6_00306	.	Not secreted	Mitochondrial carrier protein	NA	0.0142227	0.00717958	0.0147021	NA	0.328613	-1.26001	1.69281
Zt09_TU_6_00307	.	Not secreted	RNA recognition motif. (a.k.a. RRM, RBD, or RNP domain)	NA	0.012022	0.00331637	0.00983467	NA	0.654422	-2.35673	2.00788
Zt09_TU_6_00308	.	Not secreted	NA	NA	0.0105762	0.00280723	0.00993761	NA	1.92512	-1.88031	2.58868
Zt09_TU_6_00309	.	Not secreted	Phenazine biosynthesis-like protein	0.00107287	0.0109837	0.00927931	0.00739348	-2.26493	0.473378	-0.767119	1.45296
Zt09_TU_6_00310	.	Not secreted	SPFH domain / Band 7 family	0.00288904	0.0100287	0.00929182	0.00489664	-1.66946	2.02697	2.22885	0.103903
Zt09_TU_6_00311	.	Not secreted	NA	0.00157023	0.0182874	0.0110887	0.0237983	-2.22748	0.419779	-1.21136	2.97219
Zt09_TU_6_00312	.	Not secreted	Mago binding	NA	0.00682424	0.00339864	NA	NA	0.161412	-1.26456	NA
Zt09_TU_6_00313	.	Not secreted	Ubiquinol-cytochrome C reductase, UQCRX/QCR9 like	NA	NA	NA	NA	NA	NA	NA	NA
Zt09_TU_6_00314	.	Not secreted	ATP-dependent Clp protease adaptor protein ClpS, Putative zinc finger in N-recognin (UBR box)	0.000223525	0.00145804	0.00115273	0.0017444	-2.29459	-1.589	-0.391213	0.108503
Zt09_TU_6_00315	.	Not secreted	Acetamidase/Formamidase family	NA	0.00528457	0.00161031	NA	NA	-0.103459	-2.0365	NA
Zt09_TU_6_00316	.	Not secreted	MIT (microtubule interacting and transport) domain	NA	0.00027486	0.000642955	0.000409076	NA	-2.02509	-0.131343	-1.20232
Zt09_TU_6_00317	.	Not secreted	Cytochrome P450	NA	0.000877454	NA	0.000705163	NA	-2.06823	NA	-0.548637
Zt09_TU_6_00318	.	Not secreted	NA	NA	NA	NA	NA	NA	NA	NA	NA
Zt09_TU_6_00319	.	Not secreted	MBOAT, membrane-bound O-acyltransferase family	NA	0.000417505	NA	NA	NA	-2.22714	NA	NA
Zt09_TU_6_00320	.	Secreted	beta-acetyl hexosaminidase like, Glycosyl hydrolase family 20, catalytic domain	NA	0.00395403	0.00205105	0.00367056	NA	1.00122	-0.603404	2.08734
Zt09_TU_6_00321	Cell wall degrading enzymes	Secreted	Hemicellulase (glycosyl hydrolases family 43)	NA	0.00726217	0.00892549	0.00939747	NA	1.0918	2.55816	3.34662
Zt09_TU_6_00322	.	Not secreted	RED-like protein N-terminal region	NA	0.0129001	0.0110497	0.0130147	NA	2.35353	2.31001	3.71494
Zt09_TU_6_00323	.	Not secreted	NA	NA	0.00873694	NA	NA	NA	1.54681	NA	NA
Zt09_TU_6_00324	.	Not secreted	Fungal Zn(2)-Cys(6) binuclear cluster domain	NA	0.001579	0.00205327	0.00137671	NA	-0.498154	1.77144	0.0466997
Zt09_TU_6_00325	.	Not secreted	NA	NA	0.0197662	0.00293427	0.0117076	NA	0.700492	-2.43396	1.43477
Zt09_TU_6_00326	.	Not secreted	NA	NA	0.00658934	NA	0.00383387	NA	1.05733	NA	-0.0660169
Zt09_TU_6_00327	.	Not secreted	Inheritance of peroxisomes protein 1	NA	0.00943717	NA	0.00792582	NA	1.41769	NA	1.33749
Zt09_TU_6_00328	.	Not secreted	NA	NA	NA	NA	NA	NA	NA	NA	NA
Zt09_TU_6_00329	.	Not secreted	Ribosomal L27e protein family	NA	0.0028951	NA	NA	NA	-1.22914	NA	NA
Zt09_TU_6_00330	.	Not secreted	NA	0.000561234	0.0032741	0.00265986	0.00277693	-1.75387	-0.836161	2.25547	-0.00971774
Zt09_TU_6_00331	.	Not secreted	AMP-binding enzyme C-terminal domain, AMP-binding enzyme, Acetyl-coenzyme A synthetase N-terminus	0.0020989	0.0238984	0.0161113	0.0198001	-1.61963	1.05165	2.91075	2.41376
Zt09_TU_6_00332	.	Not secreted	Ring finger domain	NA	0.00311098	NA	0.00049975	NA	-1.47918	NA	-2.34875
Zt09_TU_6_00333	.	Secreted	Uncharacterized conserved protein (DUF2183)	NA	0.00375741	NA	0.0069732	NA	-2.76648	NA	0.15072
Zt09_TU_6_00334	.	Not secreted	HNH endonuclease	NA	0.00172707	0.00178351	NA	NA	-2.1131	-0.741546	NA
Zt09_TU_6_00335	.	Not secreted	NA	NA	NA	NA	NA	NA	NA	NA	NA
Zt09_TU_6_00336	.	Not secreted	NA	NA	NA	NA	NA	NA	NA	NA	NA
Zt09_TU_6_00337	.	Not secreted	Hydantoinase B/oxoprolinase, Hydantoinase/oxoprolinase, Hydantoinase/oxoprolinase N-terminal region	NA	0.000303174	0.0109329	0.000207744	NA	-2.33908	0.904711	-1.94601
Zt09_TU_6_00338	.	Not secreted	Pyridoxal-phosphate dependent enzyme	NA	0.00591038	0.0113459	0.00619203	NA	-1.37309	1.36582	0.213423
Zt09_TU_6_00339	.	Secreted	Dipeptidyl peptidase IV (DPP IV) N-terminal region, Prolyl oligopeptidase family	0.000760026	0.00970492	0.0131689	0.00580371	-2.20907	-0.226764	2.62241	-0.38662
Zt09_TU_6_00340	.	Not secreted	NA	0.00632967	0.00200012	0.00210983	NA	-0.828797	-1.40573	-1.92385	NA
Zt09_TU_6_00341	.	Not secreted	NA	NA	NA	NA	NA	NA	NA	NA	NA
Zt09_TU_6_00342	.	Not secreted	FAD dependent oxidoreductase	NA	0.00100817	0.0010174	0.00158562	NA	-2.52845	-2.05383	-1.56717
Zt09_TU_6_00343	.	Not secreted	Adaptin N terminal region	NA	0.00036006	NA	0.00119802	NA	-2.35399	NA	-2.07956
Zt09_TU_6_00344	.	Not secreted	NA	NA	NA	NA	NA	NA	NA	NA	NA
Zt09_TU_6_00345	.	Not secreted	Major Facilitator Superfamily	NA	NA	NA	0.00231281	NA	NA	NA	-2.09693
Zt09_TU_6_00346	.	Not secreted	RNA polymerase Rpb2, domain 6, RNA polymerase I, Rpa2 specific domain, RNA polymerase Rpb2, domain 2, RNA polymerase Rpb2, domain 3, RNA polymerase Rpb2, domain 7, RNA polymerase beta subunit	NA	0.000413279	NA	0.00705615	NA	-2.09205	NA	-0.37895
Zt09_TU_6_00347	.	Not secreted	ADP-ribosylation factor family	NA	NA	NA	NA	NA	NA	NA	NA
Zt09_TU_6_00348	.	Not secreted	Chitin synthesis regulation, resistance to Congo red	NA	NA	NA	NA	NA	NA	NA	NA
Zt09_TU_6_00349	.	Not secreted	Alcohol dehydrogenase GroES-like domain, Zinc-binding dehydrogenase	NA	0.000709104	NA	NA	NA	-2.41347	NA	NA
Zt09_TU_6_00350	.	Not secreted	NA	NA	NA	NA	0.000668737	NA	NA	NA	-1.70885
Zt09_TU_6_00351	.	Not secreted	Zinc knuckle, DWNN domain	NA	NA	NA	NA	NA	NA	NA	NA
Zt09_TU_6_00352	.	Not secreted	RTA1 like protein	NA	0.00245663	NA	NA	NA	-0.912605	NA	NA
Zt09_TU_6_00353	.	Not secreted	NA	NA	NA	NA	NA	NA	NA	NA	NA
Zt09_TU_6_00354	.	Not secreted	Mitochondrial carrier protein	NA	0.00198815	NA	NA	NA	-0.74236	NA	NA
Zt09_TU_6_00355	.	Not secreted	NA	NA	0.0030676	NA	NA	NA	-0.525283	NA	NA
Zt09_TU_6_00356	.	Not secreted	Domain of unknown function (DUF1917)	0.00401895	0.0135351	0.00691819	NA	-1.68819	0.0014214	-1.83689	NA
Zt09_TU_6_00357	.	Not secreted	Eukaryotic and archaeal DNA primase small subunit	0.00188967	0.00597044	0.00678524	NA	-1.55647	0.655679	2.34883	NA
Zt09_TU_6_00358	.	Not secreted	NA	0.00245614	0.00661668	0.013587	0.00235931	-1.962	-0.763213	0.714634	-1.78658
Zt09_TU_6_00359	.	Secreted	Glycosyl hydrolase catalytic core	NA	0.00295047	NA	0.00215119	NA	-1.08425	NA	0.102364
Zt09_TU_6_00360	.	Not secreted	Ammonium Transporter Family	NA	NA	NA	NA	NA	NA	NA	NA
Zt09_TU_6_00361	.	Not secreted	Rab-GTPase-TBC domain	NA	0.00154392	0.00246872	0.000870218	NA	-1.25754	-0.52606	-1.37307
Zt09_TU_6_00362	.	Not secreted	NA	0.00309432	0.00448825	0.00668196	0.00108635	1.90771	-0.412083	2.4286	-1.5342
Zt09_TU_6_00363	.	Not secreted	FtsJ-like methyltransferase	0.005909	0.0128647	0.0233057	0.00289172	-0.848734	-0.287606	2.39967	0.0821866
Zt09_TU_6_00364	.	Not secreted	BRCA1 C Terminus (BRCT) domain	0.00153846	0.00908902	0.0172176	0.0042365	-2.15073	-1.07817	1.16941	-0.307355
Zt09_TU_6_00365	.	Not secreted	Glycosyl hydrolase family 76	0.000935632	0.0250629	0.0293298	0.0149804	-2.44024	1.40981	2.06974	1.32157
Zt09_TU_6_00368	.	Not secreted	NA	NA	0.012005	0.0167242	0.0112854	NA	-0.208639	0.316178	-0.063179
Zt09_TU_6_00369	.	Not secreted	Glutamate/Leucine/Phenylalanine/Valine dehydrogenase, Bacterial NAD-glutamate dehydrogenase	NA	0.00335167	0.00399948	0.00313562	NA	-1.11324	-0.649972	2.47812
Zt09_TU_6_00370	.	Not secreted	Glycosyl hydrolases family 16	0.00739411	0.00804225	0.0232399	0.00246114	1.49309	-0.758582	1.49826	-1.17531
Zt09_TU_6_00371	.	Not secreted	Aldehyde dehydrogenase family	0.00549724	0.0216136	0.0150228	0.0185877	-1.11398	2.64404	0.0647421	2.89992
Zt09_TU_6_00372	.	Not secreted	NA	0.00480435	0.011651	0.0130121	0.0100314	-1.22955	1.22885	1.94271	1.60932
Zt09_TU_6_00408	.	Secreted	Peroxidase, family 2	NA	0.0158488	0.0231242	0.00294296	NA	1.61185	0.575917	-2.17813
Zt09_TU_6_00409	.	Not secreted	NA	NA	0.00424648	0.0119876	0.016505	NA	-2.43827	0.62956	3.2789
Zt09_TU_6_00410	.	Not secreted	NA	NA	0.0044331	0.0095988	0.00827408	NA	-1.97034	-1.07915	1.28729
Zt09_TU_6_00411	.	Not secreted	Transcription initiation factor IID, 18kD subunit	NA	0.00407364	0.0123428	NA	NA	-1.73424	1.80368	NA
Zt09_TU_6_00412	.	Not secreted	Tetrapyrrole (Corrin/Porphyrin) Methylases	NA	0.00393815	0.00603343	NA	NA	-1.05734	0.157395	NA
Zt09_TU_6_00413	.	Not secreted	Phosphopantetheine attachment site	NA	0.00279945	0.00467243	0.00649863	NA	-1.59765	-0.29734	1.92783
Zt09_TU_6_00414	.	Not secreted	Golgi phosphoprotein 3 (GPP34)	NA	0.0062331	0.00184225	0.0054497	NA	0.663184	-2.16377	0.93716
Zt09_TU_6_00415	.	Not secreted	Protein kinase domain	NA	0.00223427	0.00134798	0.00212006	NA	-1.42067	-2.20016	0.870496
Zt09_TU_6_00416	.	Not secreted	Metallo-beta-lactamase superfamily	NA	NA	0.00109064	0.00178053	NA	NA	-2.30647	-0.699997
Zt09_TU_6_00417	Small secreted proteins	Secreted	NA	NA	NA	NA	NA	NA	NA	NA	NA
Zt09_TU_6_00418	.	Not secreted	Helicase associated domain (HA2), Helicase conserved C-terminal domain, DEAD/DEAH box helicase, Oligonucleotide/oligosaccharide-binding (OB)-fold	0.00155878	0.000870529	0.0021721	NA	0.0175981	-2.62571	-0.660698	NA
Zt09_TU_6_00419	.	Not secreted	HEAT repeats, Domain of unknown function (DUF3554)	0.00155687	0.00121553	0.0026576	0.00100898	-0.213669	-2.22201	-0.497734	-0.349459
Zt09_TU_6_00424	.	Not secreted	Ribosomal protein L19e	0.00707445	0.0160615	0.0143908	0.0135386	-0.0682703	1.25415	1.03273	2.1401
Zt09_TU_6_00466	.	Not secreted	WD domain, G-beta repeat	0.0022153	0.0201986	0.0207822	0.00968694	0.206261	0.657505	0.204419	0.159791
Zt09_TU_6_00467	.	Not secreted	NA	NA	0.00538877	0.00367417	0.00370063	NA	1.62495	0.472244	0.744771
Zt09_TU_6_00468	.	Not secreted	Major Facilitator Superfamily	0.0149699	0.0246733	0.0124974	0.0143204	1.9147	1.59781	-0.976353	0.359641
Zt09_TU_6_00469	.	Secreted	NA	NA	0.00384864	0.00473616	0.000532427	NA	-0.494103	0.5187	-2.32945
Zt09_TU_6_00470	.	Not secreted	Kinesin motor domain	0.0014416	0.00181109	0.00241336	0.000839485	0.187735	-1.71002	0.335105	-1.2099
Zt09_TU_6_00471	.	Not secreted	PCI domain	NA	0.00338728	0.00315134	0.00185022	NA	-1.30811	-0.46668	-1.47755
Zt09_TU_6_00472	.	Not secreted	Heterokaryon incompatibility protein (HET)	NA	0.000752973	0.00169043	NA	NA	-2.3892	-0.956179	NA
Zt09_TU_6_00477	.	Secreted	NA	NA	0.00696155	0.000549499	0.00521214	NA	-0.355417	-2.20333	1.52304
Zt09_TU_6_00478	.	Not secreted	Calpain family cysteine protease	0.00460775	0.010259	0.00597113	0.00745684	0.161527	0.910024	0.0835808	2.39166
Zt09_TU_6_00483	.	Not secreted	Transient receptor potential (TRP) ion channel, ML-like domain	0.00587721	0.0201527	0.0234222	0.0195506	2.02484	1.64565	1.4361	1.97854
Zt09_TU_6_00484	.	Not secreted	Calcineurin-like phosphoesterase	0.0108191	0.0209751	0.0218121	0.0197046	1.33476	0.985326	0.811356	1.24468
Zt09_TU_6_00502	.	Secreted	NA	0.00744755	0.00386342	0.0121596	0.00264054	3.06383	-1.14048	1.71904	-1.61394
Zt09_TU_6_00514	.	Not secreted	Copper amine oxidase, enzyme domain, Copper amine oxidase, N2 domain	0.00960597	0.0146637	0.0251925	0.0136693	1.81522	0.899197	1.04599	0.399271
Zt09_TU_6_00518	.	Not secreted	XPG I-region, XPG N-terminal domain	0.00807287	0.0201791	0.0193274	0.0209222	3.22376	0.844561	0.507364	1.30709
Zt09_TU_6_00520	.	Not secreted	Pyridoxamine 5'-phosphate oxidase like, Lipopolysaccharide kinase (Kdo/WaaP) family	0.01315	0.0232167	0.0189432	0.0204166	3.06747	1.45404	0.968412	2.21404
Zt09_TU_6_00523	.	Not secreted	NA	0.00755212	0.0129339	0.00883857	0.0104141	2.27329	-0.0666881	-1.09215	0.248255
Zt09_TU_6_00526	.	Not secreted	tRNA synthetases class II (D, K and N), OB-fold nucleic acid binding domain	0.00902621	0.0191472	0.0187859	0.0142612	3.45464	0.869137	1.16792	1.62783
Zt09_TU_6_00530	.	Not secreted	Ribophorin I	0.0109635	0.0122418	0.0263372	0.00378261	2.70354	-1.0177	2.04151	-1.74468
Zt09_TU_6_00610	.	Not secreted	IBR domain, a half RING-finger domain	0.00585006	0.0191787	0.0239827	0.0107296	-0.117832	0.0622266	0.89864	0.00382462
Zt09_TU_6_00676	.	Not secreted	Sir2 family	0.0208368	0.042741	0.0440493	0.0494311	1.73697	0.647506	1.62726	2.42634
Zt09_TU_6_00677	.	Not secreted	NA	0.0159355	0.029949	0.0227682	0.0191318	2.62983	0.937665	-0.820273	-0.0481615
Zt09_TU_6_00678	.	Not secreted	NA	NA	0.0247634	0.0138889	0.0171627	NA	1.77355	0.416801	2.24172
Zt09_TU_6_00681	.	Not secreted	Methyltransferase domain	0.0211761	0.0227316	0.0268922	0.0247013	2.07462	-0.742029	0.965734	2.23704
Zt09_TU_7_00013	.	Not secreted	HMGL-like, Carbamoyl-phosphate synthase L chain, N-terminal domain, Biotin-requiring enzyme, Conserved carboxylase domain, Biotin carboxylase C-terminal domain, Carbamoyl-phosphate synthase L chain, ATP binding domain	0.0032768	0.0201962	0.0180502	0.0197058	0.469056	0.740152	0.77644	1.39922
Zt09_TU_7_00054	.	Not secreted	NA	0.00591409	0.0125341	0.0151964	0.0111148	2.52291	0.224184	0.911939	0.759201
Zt09_TU_7_00055	.	Not secreted	NA	NA	0.00550278	0.0114325	0.00361145	NA	-1.04828	1.30273	-1.3458
Zt09_TU_7_00056	.	Secreted	NA	0.00247794	0.0180887	0.0200773	0.00895544	-1.71725	0.197374	0.928377	0.450846
Zt09_TU_7_00057	.	Not secreted	MYND finger, Domain of unknown function (DUF4470)	0.00209599	0.0169832	0.0198385	0.0154565	-1.61142	1.09054	-0.0495655	1.8717
Zt09_TU_7_00058	.	Not secreted	NA	NA	0.00718789	0.0103677	0.00814287	NA	-0.806161	-0.0618474	1.37957
Zt09_TU_7_00059	.	Not secreted	Domain found in Dishevelled, Egl-10, and Pleckstrin (DEP), RhoGAP domain, Fes/CIP4, and EFC/F-BAR homology domain	NA	0.00567682	0.00844553	0.00552175	NA	0.370896	-0.0713489	2.3162
Zt09_TU_7_00060	.	Not secreted	NA	0.00201562	0.00549408	0.00749991	NA	-1.57741	-2.15368	-2.13293	NA
Zt09_TU_7_00061	.	Not secreted	NA	0.00102476	0.00445569	0.00923058	0.00185358	-1.7817	-1.38708	-0.254665	-0.40561
Zt09_TU_7_00062	.	Not secreted	NA	NA	0.00338998	NA	NA	NA	-1.25339	NA	NA
Zt09_TU_7_00063	.	Not secreted	NA	NA	0.00262495	NA	NA	NA	-1.47346	NA	NA
Zt09_TU_7_00069	.	Not secreted	NA	NA	0.00362301	NA	NA	NA	-1.15747	NA	NA
Zt09_TU_7_00070	.	Not secreted	Thioesterase-like superfamily	NA	0.00881456	0.00303615	NA	NA	-1.13379	-2.31987	NA
Zt09_TU_7_00071	.	Not secreted	Uncharacterized alpha/beta hydrolase domain (DUF2235)	0.00102499	0.00950088	0.0151412	0.0100498	-2.41823	-0.0860698	1.05639	2.65141
Zt09_TU_7_00072	.	Secreted	NA	NA	0.00438953	0.00329962	0.00350557	NA	0.21585	1.05277	1.89861
Zt09_TU_7_00073	.	Not secreted	Isocitrate/isopropylmalate dehydrogenase	NA	0.00958185	0.0114355	0.00916575	NA	-0.777532	-0.420057	-0.304477
Zt09_TU_7_00074	.	Not secreted	DSBA-like thioredoxin domain	NA	0.0146875	0.0149622	0.0111737	NA	0.328605	1.02489	0.393781
Zt09_TU_7_00075	.	Not secreted	NA	NA	0.00558529	0.00738972	0.00336538	NA	-0.682182	1.57102	-0.530661
Zt09_TU_7_00076	.	Not secreted	Fungal Zn(2)-Cys(6) binuclear cluster domain, Fungal specific transcription factor domain	NA	0.00163179	0.0013189	NA	NA	-1.27186	-0.401961	NA
Zt09_TU_7_00077	.	Not secreted	SAM domain (Sterile alpha motif)	NA	0.00650526	0.00698123	0.00679777	NA	1.9362	2.21114	2.78537
Zt09_TU_7_00078	.	Not secreted	Methyltransferase domain, Methyltransferase involved in Williams-Beuren syndrome	NA	0.0181263	0.0148778	0.00268268	NA	0.973988	1.34197	-1.95646
Zt09_TU_7_00079	.	Not secreted	Transmembrane adaptor Erv26	NA	0.0120261	0.0224751	0.00130412	NA	-0.388533	2.70183	-2.64266
Zt09_TU_7_00080	.	Secreted	Xylose isomerase-like TIM barrel	0.0108566	0.0259392	0.0123934	0.0220403	-0.72807	1.38934	-1.26735	2.36518
Zt09_TU_7_00081	.	Not secreted	DAHP synthetase I family	0.00205272	0.00640328	0.00482923	0.00826526	-0.471304	-1.11658	-1.42566	2.46406
Zt09_TU_7_00082	.	Not secreted	NA	0.00423257	0.0221767	0.019936	0.0201189	-2.09745	1.87211	1.39937	2.30756
Zt09_TU_7_00083	.	Not secreted	zinc finger of C3HC4-type, RING	0.00172262	0.00949194	0.0117731	0.0118635	-2.62012	0.40819	3.09708	2.71152
Zt09_TU_7_00084	.	Secreted	Eukaryotic aspartyl protease	0.00189513	0.01543	0.0144577	0.0143764	-2.4659	1.15997	1.83557	2.62196
Zt09_TU_7_00131	.	Secreted	Domain of unknown function (DUF1966), Alpha amylase, catalytic domain	0.00351292	0.00931528	0.0113106	0.00775962	1.83708	-0.0959203	0.114097	0.837401
Zt09_TU_7_00132	.	Not secreted	NA	NA	0.00377558	0.00638295	0.00331243	NA	-1.07366	0.37828	-0.0409106
Zt09_TU_7_00133	.	Not secreted	Nuclear transport factor 2 (NTF2) domain	NA	NA	0.00553543	NA	NA	NA	0.387782	NA
Zt09_TU_7_00134	.	Not secreted	Ribosomal L38e protein family	NA	0.00303894	0.0113757	NA	NA	-2.31232	1.1281	NA
Zt09_TU_7_00135	.	Not secreted	NA	0.0143249	0.0189663	0.0331853	0.0391168	3.64683	0.0566928	1.63071	2.13738
Zt09_TU_7_00136	.	Not secreted	Putative stress-responsive nuclear envelope protein	0.0158865	0.0231961	0.0267671	0.0337365	3.31285	0.673107	1.3752	3.67367
Zt09_TU_7_00137	.	Not secreted	Glycosyl hydrolase family 47	NA	0.0190811	0.0238966	0.0178668	NA	1.20334	1.9733	1.63585
Zt09_TU_7_00138	.	Not secreted	NA	0.0175015	0.0158326	0.0173714	0.00842419	3.39481	1.29156	1.93013	-0.305112
Zt09_TU_7_00139	.	Not secreted	Common central domain of tyrosinase	NA	0.00807574	0.00836514	0.00480833	NA	-1.11619	-1.1293	-1.77831
Zt09_TU_7_00145	.	Not secreted	Tyrosine phosphatase family	0.0224769	0.0264635	0.0359207	0.0291523	2.55722	0.510186	1.37174	2.10345
Zt09_TU_7_00146	.	Not secreted	NA	0.0027854	0.0149836	0.018144	0.00719331	-1.25011	0.0611727	-0.113833	-0.891282
Zt09_TU_7_00154	.	Not secreted	Major Facilitator Superfamily	NA	0.00690172	0.0118138	NA	NA	-2.54814	-1.64911	NA
Zt09_TU_7_00155	.	Not secreted	G-patch domain	NA	NA	NA	NA	NA	NA	NA	NA
Zt09_TU_7_00156	Small secreted proteins	Secreted	NA	NA	NA	0.00297526	NA	NA	NA	-2.5476	NA
Zt09_TU_7_00306	.	Not secreted	Protein kinase domain	0.00822832	0.0164593	0.0161101	0.0145041	0.0498602	-0.012757	0.694365	1.2614
Zt09_TU_7_00310	.	Not secreted	Initiation factor 2 subunit family	0.00819171	0.0197077	0.0211851	0.0138102	0.12508	0.737596	1.21026	1.40296
Zt09_TU_7_00337	.	Secreted	FAD binding domain, Berberine and berberine like	0.000727332	0.0129358	0.0164126	0.0122538	-1.73769	0.747298	1.7703	1.3379
Zt09_TU_7_00338	.	Not secreted	NA	0.00143476	0.00927044	0.0131278	0.00970733	-1.53195	0.774719	0.694223	1.50335
Zt09_TU_7_00339	.	Not secreted	Amidase	0.00226874	0.0166311	0.0187223	0.0216625	-2.70721	0.46233	0.822865	3.22644
Zt09_TU_7_00340	.	Not secreted	Cytochrome P450	NA	0.0126935	0.0110268	NA	NA	0.0617254	-0.731761	NA
Zt09_TU_7_00341	.	Not secreted	AMP-binding enzyme, AMP-binding enzyme C-terminal domain	NA	0.0165282	0.00577107	0.0159637	NA	2.53955	0.108816	3.11215
Zt09_TU_7_00342	.	Not secreted	ATP11 protein	0.00415556	0.017602	0.0160749	0.00905888	-2.0199	2.38002	2.29748	-0.456729
Zt09_TU_7_00343	.	Not secreted	O-methyltransferase	NA	0.00727025	NA	NA	NA	1.79532	NA	NA
Zt09_TU_7_00344	.	Not secreted	Kinesin motor domain	NA	0.000964302	0.00154566	0.00195535	NA	-1.99594	0.0611249	1.07018
Zt09_TU_7_00345	.	Not secreted	NA	NA	0.00924213	0.0164475	0.00969725	NA	-0.107998	0.758076	0.119036
Zt09_TU_7_00346	.	Not secreted	Membrane dipeptidase (Peptidase family M19)	NA	0.0151741	0.0112968	0.0147529	NA	0.894974	2.24886	1.48638
Zt09_TU_7_00347	.	Not secreted	Increased loss of mitochondrial DNA protein 1	NA	0.0082384	NA	0.0106781	NA	0.228621	NA	1.59872
Zt09_TU_7_00348	.	Not secreted	NA	NA	0.00472009	0.00329569	0.00485524	NA	-0.0215068	0.252358	-0.497541
Zt09_TU_7_00349	.	Not secreted	NA	NA	NA	NA	NA	NA	NA	NA	NA
Zt09_TU_7_00350	.	Not secreted	Prenyltransferase and squalene oxidase repeat	NA	0.00136953	0.00106954	0.00262904	NA	-1.89243	-1.36822	-0.326903
Zt09_TU_7_00351	.	Not secreted	SNF2 family N-terminal domain, Zinc finger, C3HC4 type (RING finger)	NA	0.000583516	0.000859895	0.000583464	NA	-1.66289	-1.63421	-1.0376
Zt09_TU_7_00352	.	Not secreted	Cytidine and deoxycytidylate deaminase zinc-binding region	NA	0.00204187	0.00598575	0.00279525	NA	-2.22154	-1.85706	-2.22632
Zt09_TU_7_00353	.	Not secreted	alpha/beta hydrolase fold	NA	0.00665104	0.0124734	0.00181482	NA	-2.04007	0.506767	-0.38799
Zt09_TU_7_00354	.	Not secreted	ER membrane protein SH3	0.00486828	0.00958904	0.0134645	0.00857124	0.773838	-1.19007	-0.175131	1.21174
Zt09_TU_7_00355	.	Not secreted	Inhibitor of apoptosis-promoting Bax1	0.0189363	0.0261164	0.0141095	0.0150649	1.5177	3.49759	-0.0541235	0.922635
Zt09_TU_7_00356	.	Not secreted	Polyketide cyclase / dehydrase and lipid transport	0.00946746	0.0179999	0.0110507	0.00908708	1.46626	2.96178	0.144814	0.129243
Zt09_TU_7_00357	.	Not secreted	Methyltransferase domain	0.00278315	0.00610364	0.00710376	0.00712823	0.877287	0.448939	0.814171	1.84215
Zt09_TU_7_00358	.	Not secreted	NA	NA	0.00381349	0.00279229	0.00577148	NA	-1.10414	-1.0754	2.02275
Zt09_TU_7_00359	.	Not secreted	NA	NA	NA	NA	NA	NA	NA	NA	NA
Zt09_TU_7_00360	.	Not secreted	MCM2/3/5 family, MCM N-terminal domain	NA	0.0125717	0.000535103	NA	NA	2.04157	-2.43396	NA
Zt09_TU_7_00361	.	Not secreted	NA	NA	0.00224165	0.00158254	NA	NA	-1.58615	-1.71682	NA
Zt09_TU_7_00362	.	Not secreted	Fms-interacting protein	0.00327385	0.012566	0.00984058	0.00173913	-2.59552	0.634501	-0.625425	-2.7248
Zt09_TU_7_00363	.	Secreted	NA	0.00291375	0.0127255	0.0183904	0.007586	-2.58514	0.42744	2.53963	-0.61733
Zt09_TU_7_00364	.	Not secreted	Glutathione S-transferase, N-terminal domain, Glutathione S-transferase, C-terminal domain	NA	0.0302251	0.0276623	0.0205243	NA	3.10291	2.07448	1.54925
Zt09_TU_7_00365	.	Not secreted	Sugar (and other) transporter	0.00104439	0.0268408	0.0239559	0.0252845	-2.59348	3.33249	2.70631	3.807
Zt09_TU_7_00366	.	Not secreted	non-haem dioxygenase in morphine synthesis N-terminal, 2OG-Fe(II) oxygenase superfamily	0.00285841	0.021004	0.0192439	0.0161283	-2.68668	1.698	3.00789	2.38766
Zt09_TU_7_00434	.	Not secreted	Glyoxalase/Bleomycin resistance protein/Dioxygenase superfamily	NA	NA	0.00637381	NA	NA	NA	0.109896	NA
Zt09_TU_7_00435	.	Not secreted	short chain dehydrogenase	NA	NA	0.0183917	0.00175706	NA	NA	2.18607	-2.63332
Zt09_TU_7_00436	.	Not secreted	Fumarylacetoacetate (FAA) hydrolase family	0.00104574	0.000797838	0.0159418	0.00123501	1.35206	-1.82092	1.35007	-1.98931
Zt09_TU_7_00475	.	Not secreted	NA	NA	0.000776602	0.0110503	NA	NA	-1.49357	2.03553	NA
Zt09_TU_7_00476	.	Not secreted	NA	NA	NA	0.00378149	NA	NA	NA	-0.628513	NA
Zt09_TU_7_00477	.	Not secreted	NA	NA	NA	0.000869427	NA	NA	NA	-2.48999	NA
Zt09_TU_7_00478	.	Not secreted	NA	NA	NA	NA	NA	NA	NA	NA	NA
Zt09_TU_7_00479	.	Not secreted	hAT family C-terminal dimerisation region	NA	NA	NA	NA	NA	NA	NA	NA
Zt09_TU_7_00480	.	Not secreted	Methyltransferase domain	NA	NA	NA	NA	NA	NA	NA	NA
Zt09_TU_7_00481	.	Not secreted	LSM domain	NA	NA	NA	NA	NA	NA	NA	NA
Zt09_TU_7_00482	.	Not secreted	Trm112p-like protein	NA	NA	NA	NA	NA	NA	NA	NA
Zt09_TU_7_00483	.	Not secreted	Ulp1 protease family, C-terminal catalytic domain	NA	NA	NA	NA	NA	NA	NA	NA
Zt09_TU_7_00484	.	Not secreted	Proteasome subunit	NA	NA	NA	NA	NA	NA	NA	NA
Zt09_TU_7_00485	.	Not secreted	HCNGP-like protein	NA	NA	NA	NA	NA	NA	NA	NA
Zt09_TU_7_00486	.	Not secreted	NA	NA	0.00132626	NA	NA	NA	-2.18399	NA	NA
Zt09_TU_7_00487	.	Not secreted	HhH-GPD superfamily base excision DNA repair protein	0.000588394	0.000726174	0.000863572	0.000279927	-0.616727	-2.04313	-1.88452	-1.47829
Zt09_TU_7_00488	.	Not secreted	BAR domain, RhoGEF domain	NA	0.000205279	0.000387714	NA	NA	-1.96588	-1.47186	NA
Zt09_TU_7_00489	.	Not secreted	NAD synthase, Carbon-nitrogen hydrolase	NA	NA	NA	NA	NA	NA	NA	NA
Zt09_TU_7_00490	.	Not secreted	NA	NA	NA	NA	NA	NA	NA	NA	NA
Zt09_TU_7_00491	.	Not secreted	Pyridine nucleotide-disulphide oxidoreductase	NA	0.000711442	0.00149904	NA	NA	-1.67644	-0.837041	NA
Zt09_TU_7_00492	.	Not secreted	NA	NA	NA	NA	NA	NA	NA	NA	NA
Zt09_TU_7_00493	.	Not secreted	FAD binding domain	NA	NA	NA	NA	NA	NA	NA	NA
Zt09_TU_7_00494	.	Not secreted	Nitronate monooxygenase	NA	NA	NA	NA	NA	NA	NA	NA
Zt09_TU_7_00495	.	Not secreted	Cation transporter/ATPase, N-terminus, haloacid dehalogenase-like hydrolase, E1-E2 ATPase, Cation transporting ATPase, C-terminus	NA	0.000922273	0.00175237	NA	NA	-0.897263	0.270521	NA
Zt09_TU_7_00496	.	Not secreted	Protein of unknown function (DUF3602)	NA	NA	NA	NA	NA	NA	NA	NA
Zt09_TU_7_00497	.	Not secreted	Protein of unknown function (DUF1640)	NA	NA	NA	NA	NA	NA	NA	NA
Zt09_TU_7_00498	.	Not secreted	NA	NA	NA	0.000774834	NA	NA	NA	-0.939373	NA
Zt09_TU_7_00499	.	Not secreted	Peroxisomal membrane anchor protein (Pex14p) conserved region	NA	NA	NA	NA	NA	NA	NA	NA
Zt09_TU_7_00500	.	Not secreted	PAPA-1-like conserved region	NA	NA	0.00255715	NA	NA	NA	-1.40647	NA
Zt09_TU_7_00501	.	Secreted	NA	NA	NA	0.00352588	NA	NA	NA	-1.41769	NA
Zt09_TU_7_00502	.	Secreted	Glycosyl hydrolases family 32 N-terminal domain	0.00172165	0.00747967	0.00936487	0.00164897	-1.01869	1.33432	0.959019	-1.2405
Zt09_TU_7_00503	.	Not secreted	WW domain	NA	0.00129925	0.00242775	0.00196419	NA	-0.42718	-0.589809	1.73867
Zt09_TU_7_00504	.	Not secreted	NA	NA	0.00495386	0.00336181	NA	NA	0.0807508	-0.279136	NA
Zt09_TU_7_00505	.	Not secreted	Mnd1 family, Sugar (and other) transporter	0.00349352	0.00502357	0.0098215	0.00344307	3.05242	0.0547277	-0.0194394	2.28545
Zt09_TU_7_00528	.	Not secreted	SRP40, C-terminal domain, Calcineurin-like phosphoesterase	0.00166591	0.00210562	0.00540524	NA	-1.52925	-1.78115	0.738834	NA
Zt09_TU_7_00529	.	Not secreted	RXT2-like, N-terminal	NA	0.00101724	0.00115555	NA	NA	-1.44621	-1.2956	NA
Zt09_TU_7_00530	.	Not secreted	NA	NA	0.00653346	0.00714803	0.00835626	NA	0.953492	-0.0789032	3.00028
Zt09_TU_7_00531	.	Not secreted	Leucine rich repeat	NA	0.00197502	0.00192045	NA	NA	-0.250627	0.104123	NA
Zt09_TU_7_00532	.	Not secreted	Major Facilitator Superfamily	NA	NA	0.00144338	NA	NA	NA	-2.17085	NA
Zt09_TU_7_00533	.	Not secreted	Nitronate monooxygenase	NA	NA	0.00217921	NA	NA	NA	-1.27549	NA
Zt09_TU_7_00534	.	Not secreted	FAR-17a/AIG1-like protein	NA	0.00145113	0.00962092	NA	NA	-1.86063	1.96055	NA
Zt09_TU_7_00535	.	Not secreted	Fungal specific transcription factor domain, Fungal Zn(2)-Cys(6) binuclear cluster domain	NA	0.00163604	0.00498538	NA	NA	-1.87995	1.68128	NA
Zt09_TU_7_00536	.	Secreted	NA	0.00923077	NA	0.0140427	0.0198668	-0.653186	NA	1.03689	2.71939
Zt09_TU_7_00537	.	Not secreted	NmrA-like family	0.0147494	NA	0.01363	0.0277089	1.25315	NA	0.84691	3.46495
Zt09_TU_7_00538	.	Not secreted	NA	0.00435826	NA	0.00380202	0.00433152	2.57707	NA	0.810845	3.73803
Zt09_TU_7_00539	.	Not secreted	NA	NA	NA	0.00869269	NA	NA	NA	0.177718	NA
Zt09_TU_7_00540	.	Not secreted	Protein of unknown function (DUF3716)	NA	NA	0.00611368	NA	NA	NA	0.79902	NA
Zt09_TU_7_00541	.	Not secreted	NA	0.0106684	NA	0.0206144	0.00584013	0.428534	NA	1.73744	0.0829821
Zt09_TU_7_00542	.	Not secreted	Protein of unknown function (DUF3716)	NA	NA	0.00782654	NA	NA	NA	1.37882	NA
Zt09_TU_7_00543	.	Not secreted	NA	NA	NA	0.00584325	NA	NA	NA	-1.8332	NA
Zt09_TU_7_00570	.	Not secreted	PQ loop repeat	0.00243652	0.0174746	0.0143632	0.0171271	-2.39963	1.79724	-0.205491	2.04688
Zt09_TU_7_00589	.	Not secreted	NA	0.0238475	0.0242243	0.0130055	0.0263455	1.96104	0.756576	0.276287	2.06885
Zt09_TU_7_00590	.	Not secreted	NA	0.00658766	0.0272697	0.0203724	0.0257333	-1.16869	1.46312	1.48804	2.59162
Zt09_TU_7_00591	.	Not secreted	NA	0.0138875	0.0389627	0.035198	0.0321145	-0.527861	0.925935	1.64512	1.47696
Zt09_TU_7_00592	.	Not secreted	NA	NA	NA	NA	NA	NA	NA	NA	NA
Zt09_TU_7_00593	.	Not secreted	NA	NA	NA	NA	NA	NA	NA	NA	NA
Zt09_TU_7_00594	.	Not secreted	NA	NA	NA	NA	NA	NA	NA	NA	NA
Zt09_TU_7_00595	.	Not secreted	Ring finger domain	NA	0.027288	0.0342586	0.00362032	NA	0.18315	0.541714	-2.51399
Zt09_TU_7_00596	.	Not secreted	Zinc finger, C3HC4 type (RING finger)	NA	0.00783097	0.00564249	NA	NA	-1.49057	-2.19065	NA
Zt09_TU_7_00597	.	Not secreted	Ring finger domain	NA	0.00436316	0.00565437	0.00282372	NA	-2.59505	-2.47382	-1.06491
Zt09_TU_7_00598	.	Not secreted	NA	NA	0.00234338	0.00401698	0.00145475	NA	-2.69518	-1.83803	-1.82769
Zt09_TU_7_00626	.	Not secreted	NA	0.017864	0.0254593	0.0296663	0.026515	0.829931	0.659517	1.52944	2.33022
Zt09_TU_7_00637	.	Not secreted	NA	0.0107761	0.00806214	0.00601895	0.0088591	3.52765	0.229362	-0.701486	1.54146
Zt09_TU_7_00638	.	Not secreted	NA	0.0137879	0.00552583	0.0118059	0.00743769	3.60039	2.11372	1.82374	0.707833
Zt09_TU_7_00639	.	Not secreted	NA	NA	0.0116436	0.00490159	0.00586413	NA	-1.52808	-2.41048	-1.65482
Zt09_TU_7_00640	.	Not secreted	NA	NA	NA	NA	NA	NA	NA	NA	NA
Zt09_TU_7_00641	.	Not secreted	NA	NA	0.0203814	0.0243961	0.0255801	NA	-0.944231	0.271539	0.854118
Zt09_TU_7_00642	.	Not secreted	NA	NA	NA	NA	NA	NA	NA	NA	NA
Zt09_TU_7_00643	.	Not secreted	NA	NA	0.00932339	0.00795541	0.00915555	NA	-1.53215	-1.0756	-0.679096
[truncated: 282 more rows]
